# Supplementary material for: Ecological factors and parity mode correlate with genome size variation in squamate reptiles
Source: BMC Ecol Evol. 2023 Dec 5;23:69. doi: 10.1186/s12862-023-02180-4 (PMC10696768; doi:10.1186/s12862-023-02180-4)
Supplement: Supplementary file 1 — Additional file 1. Dataset of 227 squamate species with known C-values. Ecological and parity mode data are reported for each species. [file 12862_2023_2180_MOESM1_ESM.xlsx]

## Sheet: Squamata dataset
Additional File 1. Dataset of 227 squamate species with known C-values. Ecological and parity mode data are reported for each species.
Phylum	Sub Phylum	Class	Order	Clade	Family	Species	C-value	Method	Parity mode	Microhabitat	C-value reference	Parity mode reference	Microhabitat reference	Latitude	Longitude	Bio1	Bio2	Bio3	Bio4	Bio5	Bio6	Bio7	Bio8	Bio9	Bio10	Bio11	Bio12	Bio13	Bio14	Bio15	Bio16	Bio17	Bio18	Bio19
Chordata	Vertebrata	Reptilia	Squamata	Gekkota	Pygopodidae	Lialis burtonis	2.51	FD	egg_laying	fossorial	1	15	17	-27.4401	141.677	20.3293	13.2007	49.1673	476.892	33.252	6.004	26.016	24.9727	19.0627	25.352	13.3627	658	106	13	45.9449	277	51	240	68
Chordata	Vertebrata	Reptilia	Squamata	Gekkota	Eublepharidae	Coleonyx brevis	2.01	FCM	egg_laying	rock_sand	2	15	18	29.2791	-102.904	20.2798	15.6283	47.0724	663.145	35.556	2.448	33.464	25.798	13.3367	27.4233	11.4197	351	66.5	8	64.8282	167	30	136.5	35
Chordata	Vertebrata	Reptilia	Squamata	Gekkota	Eublepharidae	Coleonyx variegatus	1.92	FCM	egg_laying	rock_sand	2	15	18	33.263	-114.971	20.1407	16.5537	46.3826	742.764	38.7	3.488	35.724	14.2867	23.7053	29.3427	11.5733	227	37	2	61.6027	95	14	42	78
Chordata	Vertebrata	Reptilia	Squamata	Gekkota	Eublepharidae	Coleonyx mitratus	1.76	FCM	egg_laying	rock_sand	2	15	18	12.3372	-86.3305	25.2843	10.3523	72.2103	89.1593	32.634	18.636	13.808	25.1493	25.259	26.5653	23.8487	1680	333	8	82.8048	859	32.5	316	168
Chordata	Vertebrata	Reptilia	Squamata	Gekkota	Eublepharidae	Coleonyx elegans	1.56	FCM	egg_laying	rock_sand	2	15	18	18.7178	-89.5004	25.6424	12.4907	67.0434	188.731	34.31	16.204	18.35	26.9153	24.494	27.556	23.0123	1188	212	27	64.2233	554.5	98	407	121.5
Chordata	Vertebrata	Reptilia	Squamata	Gekkota	Eublepharidae	Goniurosaurus luii	1.87	FCM	egg_laying	terrestrial	2	15	16	22.3869	106.888	21.6765	7.348	34.724	526.114	31.224	10.062	21.162	27.3487	15.8887	27.3487	14.5953	1385.5	254.5	24.5	77.0651	726	84.5	726	92.5
Chordata	Vertebrata	Reptilia	Squamata	Gekkota	Eublepharidae	Eublepharis macularius	2.46	FCM	egg_laying	terrestrial	3	15	19	31.5728	74.3238	22.8173	10.623	39.3128	680.994	32.752	6.164	32.124	25.34	16.5387	26.6033	13.7707	886	190	20	66.7102	491	81	244	125
Chordata	Vertebrata	Reptilia	Squamata	Gekkota	Eublepharidae	Holodactylus africanus	1.76	FCM	egg_laying	terrestrial	2	15	16	-2.60092	37.7476	20.9587	11.2675	70.2492	146.199	29.43	13.382	16.04	21.76	19.1493	22.4703	18.8623	638.5	148	3.5	84.2005	304.5	18	224.5	20.5
Chordata	Vertebrata	Reptilia	Squamata	Gekkota	Eublepharidae	Hemitheconyx caudicinctus	1.81	FCM	egg_laying	terrestrial	2	15	19	10.986	1.11295	27.694	12.4827	61.9541	200.696	38.848	18.548	20.362	26.3307	27.9117	30.6407	25.661	956.5	236	0	108.835	618	3	141.5	513
Chordata	Vertebrata	Reptilia	Squamata	Gekkota	Gekkonidae	Teratoscincus scincus	2.59	SCF	egg_laying	rock_sand	4	15	16	42.5896	67.8813	13.3647	13.4187	30.053	1135.59	37.368	-7.324	43.44	8.464	26.092	28.0627	-1.59467	219	40	2	61.4615	98	10	13	61
Chordata	Vertebrata	Reptilia	Squamata	Gekkota	Phyllodactylidae	Thecadactylus rapicauda	2.36	FD	egg_laying	arboreal	5	15	20	9.93416	-75.6881	25.7608	9.48267	78.934	64.5651	31.5	19.724	11.212	25.8053	25.5453	26.7407	24.4887	2138	301	44	52.9405	774.5	183	424	543
Chordata	Vertebrata	Reptilia	Squamata	Gekkota	Phyllodactylidae	Ptyodactylus hasselquistii	1.89	SCF	egg_laying	rock_sand	4	15	16	27.1077	33.8301	24.8038	12.4939	44.8669	673.856	37.2546	9.564	30.6542	18.9527	19.096	31.7621	17.449	4	1	0	36.9275	2	0	0	1
Chordata	Vertebrata	Reptilia	Squamata	Gekkota	Phyllodactylidae	Tarentola mauritanica	2.77	SCF	egg_laying	arboreal	4	15	21	40.1601	-0.402938	15.5047	9.98465	38.9194	574.47	29.6458	4.136	25.796	12.6217	22.4933	22.8833	8.89933	597	88	13	44.4198	240	66	78	197
Chordata	Vertebrata	Reptilia	Squamata	Gekkota	Phyllodactylidae	Tarentola chazaliae	1.89	SCF	egg_laying	rock_sand	4	15	16	27.96	-12.22	20.3087	10.2583	57.0696	249.353	28.74	11.304	17.324	18.1173	22.0201	23.318	17.368	57	15	0	84.4232	34	2	3	34
Chordata	Vertebrata	Reptilia	Squamata	Gekkota	Phyllodactylidae	Tarentola delalandii	2.54	SCF	egg_laying	terrestrial	4	15	16	28.6572	-17.7763	19.2175	5.61814	47.2569	240.081	25.419	13.9619	12.575	17.9349	21.396	22.1659	16.6238	344	68	0	80.673	178	3	16	140
Chordata	Vertebrata	Reptilia	Squamata	Gekkota	Gekkonidae	Gekko gecko	2.84	SCF	egg_laying	arboreal	4	15	21	-6.97091	109.149	26.134	8.285	80.093	50.5457	31.384	20.736	10.424	26.1573	25.6273	26.7987	25.3167	2255	355	46	59.5152	980	181	529.5	299
Chordata	Vertebrata	Reptilia	Squamata	Gekkota	Gekkonidae	Gekko chinensis	2.83	FCM	egg_laying	arboreal	3	15	16	22.39	114.17	22.0462	5.75278	29.7173	506.641	30.684	11.279	19.3583	27.4731	16.9202	27.4787	15.2842	2078	374	25	77.8465	1043	91	1040	105
Chordata	Vertebrata	Reptilia	Squamata	Gekkota	Gekkonidae	Gekko lionotum	3.25	FD	egg_laying	arboreal	6	15	16	10.89	101.95	25.7561	9.52483	70.7926	156.937	32.312	17.858	14.454	26.736	23.9193	27.2413	23.5253	2425	458.5	58.5	67.1049	1162.5	392	920.5	362.5
Chordata	Vertebrata	Reptilia	Squamata	Gekkota	Gekkonidae	Hemidactylus platyurus	2.63	SCF	egg_laying	arboreal	4	15	21	3.55	106.81	26.4171	8.48433	79.07	59.784	31.8307	20.5651	11.024	26.438	25.6573	27.3167	25.3723	2115	313	33	65.9111	844	142	518	189
Chordata	Vertebrata	Reptilia	Squamata	Gekkota	Gekkonidae	Hemidactylus leschenaultii	2.28	SCF	egg_laying	arboreal	4	15	16	12.9941	79.1214	27.1239	9.19672	53.8798	227.17	35.742	18.854	17.008	26.3933	26.4677	29.035	24.447	1238.5	309	4	98.3089	721	24	154	180
Chordata	Vertebrata	Reptilia	Squamata	Gekkota	Gekkonidae	Hemidactylus frenatus	1.86	SCF	egg_laying	arboreal	4	15	16	6.25953	-75.502	23.4069	10.1278	67.7024	141.116	30.778	15.42	14.406	25.0743	21.85	25.9193	20.6967	1651	288	34	53.1409	743	131	485	198
Chordata	Vertebrata	Reptilia	Squamata	Gekkota	Gekkonidae	Hemidactylus brookii	3.36	SCF	egg_laying	terrestrial	4	15	16	5.41792	-73.0355	23.4398	10.295	84.8222	44.1022	31.072	17.9	11.384	23.6287	23.5933	26.002	22.982	1459	278	35	51.6858	637	158	376	462
Chordata	Vertebrata	Reptilia	Squamata	Gekkota	Gekkonidae	Hemidactylus angulatus	2.52	SCF	egg_laying	terrestrial	4	15	16	6.27	-75.55	21.3228	10.749	88.9784	45.925	27.62	15.496	12.124	21.226	21.1	21.692	20.694	2462	315	84.5	44.8557	814	307	490.5	666
Chordata	Vertebrata	Reptilia	Squamata	Gekkota	Gekkonidae	Hemidactylus mabouia	2.1	FD	egg_laying	terrestrial	5	15	16	22.2352	-78.0108	22.6018	10.3833	53.0191	322.625	32.225	11.804	18.484	27.092	19.5067	27.3527	18.42	1286	204	41	52.4272	553	157	532	178
Chordata	Vertebrata	Reptilia	Squamata	Gekkota	Gekkonidae	Phelsuma cepediana	2.21	SCF	egg_laying	arboreal	4	15	16	-20.4066	57.4665	22.8988	6.11833	53.3243	211.126	28.5778	17.2556	11.556	25.3639	21.8093	25.3639	20.3398	1706	263	59	52.1373	718	195	718	242
Chordata	Vertebrata	Reptilia	Squamata	Gekkota	Gekkonidae	Phelsuma ornata	2.14	SCF	egg_laying	arboreal	4	15	16	-20.1713	57.6831	23.7269	6.74112	57.0647	203.569	29.492	17.7491	11.7235	26.1052	22.8153	26.1052	21.2344	1593	259.5	50.5	54.9715	701.5	170.5	701.5	216.5
Chordata	Vertebrata	Reptilia	Squamata	Gekkota	Gekkonidae	Homopholis walbergii	2.17	SCF	egg_laying	arboreal	4	15	22	-25	30.89	20.5568	13.2557	58.0473	330.311	29.86	7.176	22.34	24.0013	15.486	24.0013	15.486	662	132	7	77.3808	361	26	361	26
Chordata	Vertebrata	Reptilia	Squamata	Gekkota	Gekkonidae	Chondrodactylus bibronii	2.63	SCF	egg_laying	arboreal	4	15	21	-32.33	20.69	17.3827	14.1652	54.3296	443.786	30.64	4.718	26.032	19.7707	13.6313	22.3437	11.872	264	37	9	44.6465	93	30.5	68	56
Chordata	Vertebrata	Reptilia	Squamata	Scincoidea	Gerrhosauridae	Broadleysaurus major	3.36	SCF	egg_laying	terrestrial	4	15	23	-7.74	35.2	22.8068	11.9213	64.4536	182.906	31.736	13.412	17.824	25.406	19.993	25.902	19.6917	684.5	149	8	81.2362	346.5	29	280	29.5
Chordata	Vertebrata	Reptilia	Squamata	Scincoidea	Gerrhosauridae	Tetradactylus seps	2.84	FD	egg_laying	terrestrial	1	15	16	-33.9471	22.4645	16.2747	10.454	58.5593	270.136	25.088	7.236	17.852	17.052	13.7633	19.6407	13.1013	579	75	34	22.4125	188	113	139	119
Chordata	Vertebrata	Reptilia	Squamata	Scincoidea	Gerrhosauridae	Matobosaurus validus	3.11	FD	egg_laying	terrestrial	7	15	23	-24.36	31.51	21.841	13.8917	58.6392	333.584	31.432	8.468	23.152	25.2613	17.4147	25.3133	17.4147	611	112	6	80.6841	321	22	313	22
Chordata	Vertebrata	Reptilia	Squamata	Scincoidea	Gerrhosauridae	Gerrhosaurus flavigularis	1.96	SCF	egg_laying	terrestrial	4	15	23	-25.7397	28.5565	18.4434	13.131	56.5005	325.518	27.356	6.21	22.1	21.7167	14.308	21.8997	13.9797	708.5	129	7	78.4784	355	23	334	29
Chordata	Vertebrata	Reptilia	Squamata	Scincoidea	Cordylidae	Platysaurus minor	2.35	SCF	egg_laying	rock_sand	4	15	16	-23.8641	28.1256	19.3802	14.6127	56.1649	422.525	29.518	3.876	25.98	23.5243	13.5857	23.5243	13.5857	537.5	101	3	85.6524	285	12	285	12
Chordata	Vertebrata	Reptilia	Squamata	Scincoidea	Cordylidae	Platysaurus intermedius	2.24	SCF	egg_laying	rock_sand	4	15	16	-20.6453	29.7911	19.2322	12.8293	57.7737	327.899	28.876	6.312	22.372	22.026	14.698	22.2627	14.698	604	134	1	94.1756	370	6	280	6
Chordata	Vertebrata	Reptilia	Squamata	Scincoidea	Cordylidae	Ouroborus cataphractus	3.93	FD	live_bearing	rock_sand	1	15	24	-32.48	19.29	17.2925	14.2283	52.5083	460.094	29.648	3.264	25.896	12.8053	20.4387	21.2347	10.7553	254	42	10	48.5723	115	34	36	115
Chordata	Vertebrata	Reptilia	Squamata	Scincoidea	Cordylidae	Smaug giganteus	2.28	SCF	live_bearing	rock_sand	4	15	24	-28.05	29.18	14.2783	14.8303	56.0754	422.657	25.45	-0.998	26.448	18.3403	8.73333	18.7847	8.63767	691	113	7.5	71.7045	329.5	34.5	322.5	35
Chordata	Vertebrata	Reptilia	Squamata	Scincoidea	Cordylidae	Smaug depressus	3.61	FD	live_bearing	rock_sand	1	15	16	-22.97	29.62	18.66	11.56	56.5005	325.518	27.128	6.668	20.46	21.9107	14.1173	21.9107	14.1173	662	134	6	85.2129	361	22	361	22
Chordata	Vertebrata	Reptilia	Squamata	Scincoidea	Cordylidae	Pseudocordylus microlepidotus	3.14	FD	egg_laying	rock_sand	1	15	16	-33.9582	19.0126	14.5387	9.93667	52.5801	295.135	24.64	6.572	18.66	12.4113	17.826	18.8153	11.2933	597	100	21	53.7101	277	68	77	277
Chordata	Vertebrata	Reptilia	Squamata	Scincoidea	Cordylidae	Pseudocordylus melanotus	2.45	SCF	egg_laying	rock_sand	4	15	16	-25.3993	30.113	15.2665	12.6482	58.9871	308.576	24.336	1.03	20.988	18.9837	9.725	19.0967	9.725	921	174	13	76.5979	470	43	465	43
Chordata	Vertebrata	Reptilia	Squamata	Scincoidea	Cordylidae	Karusasaurus polyzonus	3.86	FD	live_bearing	rock_sand	1	15	24	-32.12	18.59	17.4895	13.7333	56.0687	413.425	29.956	6.172	24.078	13.9613	19.6343	22.0953	12.6887	247	39	7	54.4902	107.5	22.5	30.5	79
Chordata	Vertebrata	Reptilia	Squamata	Scincoidea	Cordylidae	Cordylus tropidosternum	3.08	SCF	live_bearing	rock_sand	4	15	24	-7.76726	35.3343	23.1847	10.3837	61.7634	178.054	30.42	14.236	16.812	23.6013	21.6307	24.5373	21.126	1039	214	7	90.8967	575	37	297	42
Chordata	Vertebrata	Reptilia	Squamata	Scincoidea	Cordylidae	Cordylus vittifer	2.28	SCF	live_bearing	rock_sand	4	15	24	-25.8607	28.0829	15.8013	13.8273	57.0459	394.945	26.268	2.272	24.648	19.6133	11.1273	19.9573	11.0507	713	136	5	77.1722	352	19	347	19
Chordata	Vertebrata	Reptilia	Squamata	Scincoidea	Cordylidae	Cordylus rhodesianus	3.62	FD	live_bearing	rock_sand	1	15	24	-18.2813	32.7232	15.192	10.876	59.7845	254.273	23.196	5.004	18.192	17.4593	11.5747	17.4593	11.5747	1080	250	9	101.01	680	32	680	32
Chordata	Vertebrata	Reptilia	Squamata	Scincoidea	Scincidae	Plestiodon inexpectatus	2.67	FD	egg_laying	arboreal	7	15	16	29.18	-81.33	21.4704	11.17	46.071	483.517	32.552	8.46	24.22	27.0014	17.612	27.096	15.162	1280	183	58	43.3237	522.5	198	518	225
Chordata	Vertebrata	Reptilia	Squamata	Scincoidea	Scincidae	Eumeces schneiderii	2.59	SCF	egg_laying	terrestrial	4	15	16	33.24	35.76	15.2358	11.1873	39.8819	679.904	31.568	1.112	29.076	10.1367	23.934	24.6627	6.65467	521	116	0	105.292	294	1	2	294
Chordata	Vertebrata	Reptilia	Squamata	Scincoidea	Scincidae	Chalcides chalcides	1.68	SCF	live_bearing	fossorial	4	15	25	42.352	11.2093	13.5813	8.507	33.4489	631.886	28.268	2.084	25.408	12.1613	21.3413	21.6787	6.192	788	101	26	36.2574	275	110	120	195
Chordata	Vertebrata	Reptilia	Squamata	Scincoidea	Scincidae	Chalcides ocellatus	1.72	SCF	live_bearing	fossorial	4	15	26	35.9539	23.1052	18.0518	8.321	35.0464	564.302	30.7046	7.028	23.436	12.617	24.8036	25.1072	11.3803	510.5	93	2	81.1272	249	12	21	198.5
Chordata	Vertebrata	Reptilia	Squamata	Scincoidea	Scincidae	Chalcides viridanus	1.75	SCF	live_bearing	fossorial	4	15	26	28.4151	-16.4198	16.6438	6.812	46.0142	279.6	25.06	10.796	14.56	14.8213	19.2825	20.3527	13.6407	375	69	1	78.7023	188	5	15	160
Chordata	Vertebrata	Reptilia	Squamata	Scincoidea	Scincidae	Chalcides sphenopsiformis	2.27	FD	live_bearing	fossorial	7	15	26	19.97	-16.08	24.435	11.5123	60.4325	287.539	33.704	13.592	19.6895	27.6313	24.4738	27.8267	20.758	48	16	0	113.108	35	1	26	5
Chordata	Vertebrata	Reptilia	Squamata	Scincoidea	Scincidae	Chalcides mionecton	1.05	SCF	live_bearing	fossorial	4	15	26	30.2564	-9.58696	18.8613	10.567	50.6849	315.302	28.138	8.52792	20.048	14.8973	22.1163	22.5423	14.8887	201	46.5	0	88.8922	116	3	4	115
Chordata	Vertebrata	Reptilia	Squamata	Scincoidea	Scincidae	Ablepharus alaicus	1.93	FCM	live_bearing	rock_sand	3	15	16	43.25	77.24	3.47917	11.266	29.1242	935.169	23.464	-13.596	36.868	12.4053	-5.04733	14.6533	-7.88533	525	74	17	42.0782	200	60	114	71
Chordata	Vertebrata	Reptilia	Squamata	Scincoidea	Scincidae	Eremiascincus fasciolatus	1.61	FCM	egg_laying	fossorial	8	15	27	-29.1475	141.13	21.0957	13.7537	43.672	657.416	37.036	5.604	31.416	28.9867	16.6213	28.9867	12.7833	182	28	9	35.6874	69	33	69	35
Chordata	Vertebrata	Reptilia	Squamata	Scincoidea	Scincidae	Ctenotus leonhardii	1.65	FCM	egg_laying	terrestrial	8	15	28	-24.4106	133.285	21.4927	14.776	47.4753	614.047	36.84	5.384	31.192	28.0787	15.4	28.5907	13.259	307	48	8	49.7468	124	32	119	35
Chordata	Vertebrata	Reptilia	Squamata	Scincoidea	Scincidae	Ctenotus quattuordecimlineatus	1.59	FCM	egg_laying	terrestrial	8	15	29	-24.2679	131.168	22.0185	15.3737	47.9491	603.967	38.2	5.13	31.672	29.248	15.786	29.248	13.664	325	57	5	53.6899	153	28	131	34
Chordata	Vertebrata	Reptilia	Squamata	Scincoidea	Scincidae	Lerista labialis	1.73	FCM	egg_laying	fossorial	8	15	30	-29.172	136.924	20.3695	14.1067	46.4646	612.616	36.2	5.596	30.816	27.7727	15.838	27.7787	12.7833	202	26	9	33.15	68	35	67	36
Chordata	Vertebrata	Reptilia	Squamata	Scincoidea	Scincidae	Lerista frosti	2.6	FCM	egg_laying	fossorial	8	15	30	-23.6436	133.885	21.1457	14.452	46.1195	612.162	36.02	4.672	31.336	27.4967	15.1483	28.15	13.1027	326	49	9	52.4973	139	32	135	37
Chordata	Vertebrata	Reptilia	Squamata	Scincoidea	Scincidae	Lerista desertorum	1.64	FCM	egg_laying	fossorial	8	15	30	-26.0098	133.079	21.09	14.9217	47.4038	616.345	36.352	5.04	31.138	27.6793	15.159	28.1557	13.0853	266	38	9	40.6181	106	33	101.5	37
Chordata	Vertebrata	Reptilia	Squamata	Scincoidea	Scincidae	Tiliqua scincoides	1.82	FCM	live_bearing	terrestrial	4	15	16	-33.8617	150.866	17.2133	10.4217	48.2116	402.305	27.3708	5.972	21.44	21.5533	13.625	21.9286	11.7867	961	119	45	28.5545	334.5	154	293	196
Chordata	Vertebrata	Reptilia	Squamata	Scincoidea	Scincidae	Liopholis inornata	1.69	FCM	live_bearing	rock_sand	8	15	16	-33.34	140.25	17.6863	13.982	48.6522	548.931	33.044	4.732	28.708	14.248	21.666	24.19	11.1247	267	30	12	21.8033	82	50	58	73
Chordata	Vertebrata	Reptilia	Squamata	Scincoidea	Scincidae	Eutropis macularia	2.11	FD	egg_laying	terrestrial	7	15	31	13.44	92.02	26.3635	9.27717	56.1745	198.986	33.848	17.792	16.88	26.4417	24.4887	28.3443	23.6887	1333.5	302	4	84.0094	740	24	325	68.5
Chordata	Vertebrata	Reptilia	Squamata	Scincoidea	Scincidae	Eutropis multifasciata	1.44	SCF	live_bearing	terrestrial	4	15	32	3.24	108.12	25.4758	7.57433	79.2651	62.932	31.1957	19.7	10.748	26.2613	24.678	27.16	24.3707	2251	357	36	64.2215	966	152	636	198
Chordata	Vertebrata	Reptilia	Squamata	Scincoidea	Scincidae	Trachylepis quinquetaeniata	1.09	SCF	egg_laying	rock_sand	4	15	16	10.73	32.64	24.8332	12.902	61.1462	201.745	35.1913	14.216	20.22	23.1113	22.9627	28.4653	20.7167	645	139	1	57.6054	298	7	135	29
Chordata	Vertebrata	Reptilia	Squamata	Scincoidea	Scincidae	Trachylepis varia	1.26	SCF	live_bearing	rock_sand	4	15	16	-25.25	30.7	19.7177	11.8458	57.1366	291.113	27.828	8.378	20.342	22.5127	16.1837	22.7257	16.03	854	134	9	78.2819	372	38	361	41
Chordata	Vertebrata	Reptilia	Squamata	Scincoidea	Scincidae	Mabuya mabouya	1.27	FCM	live_bearing	arboreal	8	15	33	6.38586	-74.9985	25.9108	9.41733	88.4613	40.1844	31.434	20.242	10.488	25.5247	25.877	26.1863	25.3513	2879	392	62.5	40.6662	991	219	500	840
Chordata	Vertebrata	Reptilia	Squamata	Scincoidea	Scincidae	Mochlus sundevalli	1.3	SCF	egg_laying	fossorial	4	15	16	-22.6067	30.9556	22.132	13.8273	58.1589	336.986	31.38	8.464	23.46	25.1013	17.9227	25.112	17.9227	631	124	3	85.897	338	15	296	15
Chordata	Vertebrata	Reptilia	Squamata	Scincoidea	Scincidae	Menetia greyii	1.71	FCM	egg_laying	terrestrial	8	15	16	-31.333	139.1	18.3497	13.9117	48.4492	550.028	33.652	5.44	28.784	18.398	20.7247	24.9153	11.8487	318	38	12	30.2839	105	46	68	66
Chordata	Vertebrata	Reptilia	Squamata	Scincoidea	Scincidae	Morethia ruficauda	1.64	FCM	egg_laying	rock_sand	8	15	16	-20.5648	132.571	25.2842	14.3687	50.6269	552.486	37.168	8.14	30.256	28.7143	18.1353	29.636	17.7733	361.5	97	3	103.255	227	13	226	13
Chordata	Vertebrata	Reptilia	Squamata	Scincoidea	Scincidae	Carlia triacantha	1.41	FCM	egg_laying	terrestrial	8	15	27	-14.8512	132.332	26.8948	13.6567	57.2678	312.606	36.776	13.896	23.444	28.272	22.5147	29.6593	22.46	856	215	2	106.559	579	11	287	11
Chordata	Vertebrata	Reptilia	Squamata	Lacertoidea	Teiidae	Tupinambis teguixin	2.92	FD	egg_laying	aquatic	7	15	16	6.02276	-72.4052	26.8987	9.80167	78.9571	60.4278	33.732	21.312	12.388	26.614	27.412	27.8467	26.154	2178	321	26	60.6177	888	119	293	588
Chordata	Vertebrata	Reptilia	Squamata	Lacertoidea	Teiidae	Ameiva ameiva	1.66	FD	egg_laying	terrestrial	5	15	20	5.65641	-72.6697	25.1607	9.73633	78.1781	80.3119	32.228	18.792	12.972	26.3943	24.1803	27.2877	23.7667	1676	282.5	53	52.4903	763	188	441	227
Chordata	Vertebrata	Reptilia	Squamata	Lacertoidea	Teiidae	Cnemidophorus lemniscatus	1.42	FD	egg_laying	terrestrial	5	15	20	7.9143	-74.7883	26.9282	9.73833	83.9518	44.3333	32.924	21.104	11.796	26.6907	26.9767	27.7887	26.47	2140	317	40	53.5328	797	178	378	607
Chordata	Vertebrata	Reptilia	Squamata	Lacertoidea	Teiidae	Kentropyx calcarata	1.55	FCM	egg_laying	terrestrial	8	15	20	3.5686	-55.9108	26.4297	8.65667	78.9906	63.1472	32.128	21.568	11.02	26.0487	26.7707	27.2267	25.7953	2256.5	335.5	71	47.8298	908	260	318	546
Chordata	Vertebrata	Reptilia	Squamata	Lacertoidea	Teiidae	Kentropyx paulensis	1.32	FD	egg_laying	terrestrial	5	15	16	-22.8728	-49.2436	20.4223	12.5713	65.394	243.897	29.02	9.796	19.224	23.1133	17.382	23.1133	17.2427	1243	194	26	57.4494	552	117	552	140
Chordata	Vertebrata	Reptilia	Squamata	Lacertoidea	Trogonophidae	Trogonophis wiegmanni	1.65	FD	live_bearing	fossorial	1	15	33	34.0447	-3.70276	17.0503	11.3303	41.3569	611.831	32.048	3.97	29.084	12.3187	23.8727	24.358	9.87	399	60	2	58.5262	171	17	21	163
Chordata	Vertebrata	Reptilia	Squamata	Lacertoidea	Amphisbaenidae	Amphisbaena mertensii	1.32	FD	egg_laying	fossorial	5	15	16	-21.9714	-48.524	20.778	11.8717	64.7797	217.712	29.052	10.24	17.7	23.4087	17.588	23.4087	17.5593	1346	241	24	68.5307	658	98	599	112
Chordata	Vertebrata	Reptilia	Squamata	Lacertoidea	Lacertidae	Psammodromus algirus	1.4	SCF	egg_laying	terrestrial	4	15	16	39.8053	-4.28	14.7867	10.4015	39.202	582.434	29.736	3.258	26.568	11.2007	22.0847	22.1927	8.19067	575	86	9	51.2334	232	46	50	201
Chordata	Vertebrata	Reptilia	Squamata	Lacertoidea	Lacertidae	Gallotia galloti	1.23	SCF	egg_laying	terrestrial	4	15	16	28.37	-16.69	17.1707	0.699667	46.3408	275.64	25.06	10.9458	14.56	14.8213	20.3367	21.2317	14.3908	351	68	1	79.6853	178	5	16	149
Chordata	Vertebrata	Reptilia	Squamata	Lacertoidea	Lacertidae	Latastia longicaudata	1.61	SCF	egg_laying	terrestrial	4	15	16	0.616855	35.907	24.6791	12.2763	69.4402	150.728	32.5251	15.4675	16.824	25.346	23.2215	26.2207	22.7454	526	123	3	93.6526	260.5	13.5	174.5	14
Chordata	Vertebrata	Reptilia	Squamata	Lacertoidea	Lacertidae	Ichnotropis capensis	1.48	FD	egg_laying	rock_sand	9	15	16	-19.3252	27.5507	22.5108	15.0257	56.7462	349.407	34.252	6.96	27.04	24.4807	17.5207	25.8813	17.4133	625	144	0	107.942	376	2	234	6
Chordata	Vertebrata	Reptilia	Squamata	Lacertoidea	Lacertidae	Eremias grammica	1.9	FCM	egg_laying	terrestrial	3	15	34	41.213	64.0632	14.7945	13.4027	31.4725	1113.53	37.956	-5.148	43.48	8.714	26.71	28.3873	0.366	135	22	1.5	64.9227	57	7	9.5	47.5
Chordata	Vertebrata	Reptilia	Squamata	Lacertoidea	Lacertidae	Eremias multiocellata	1.73	FCM	live_bearing	terrestrial	3	15	34	44.8751	98.7955	3.456	12.2367	25.3743	1326.63	25.584	-22.168	47.184	19.02	-13.3353	19.02	-14.078	115	31	1	104.789	74	4	74	4
Chordata	Vertebrata	Reptilia	Squamata	Lacertoidea	Lacertidae	Ophisops elegans	1.57	FCM	egg_laying	rock_sand	8	15	16	36.8774	29.1197	16.511	9.319	33.9813	660.947	31.1045	4.43809	26.3	9.828	24.8114	24.86	8.73667	590	116	3	87.7202	301	15	17	301
Chordata	Vertebrata	Reptilia	Squamata	Lacertoidea	Lacertidae	Acanthodactylus pardalis	1.44	SCF	egg_laying	rock_sand	4	15	35	31.02	34.695	19.3042	12.0762	45.1845	575.717	32.796	6.052	26.744	11.8613	25.7173	25.7787	11.8613	184	42.5	0	105.846	117.5	0	0	117.5
Chordata	Vertebrata	Reptilia	Squamata	Lacertoidea	Lacertidae	Podarcis melisellensis	1.3	SCF	egg_laying	rock_sand	4	15	16	44.3311	15.2338	13.6237	7.83533	30.5504	656.002	27.5714	2.37333	25.511	10.5747	20.6907	22.0498	5.86746	1106	139	46	29.5268	382.5	183	183	284
Chordata	Vertebrata	Reptilia	Squamata	Lacertoidea	Lacertidae	Podarcis tiliguerta	2.25	FD	egg_laying	terrestrial	6	15	16	42.226	9.12234	13.9815	7.18367	32.0871	561.654	26.492	4.128	22.0188	11.7933	21.058	21.1707	7.80533	807	113	14	45.8313	311	75	107	249
Chordata	Vertebrata	Reptilia	Squamata	Lacertoidea	Lacertidae	Podarcis muralis	1.7	FCM	egg_laying	rock_sand	3	15	35	47.0997	6.87753	10.1528	8.48633	33.9259	625.466	24.044	-0.732	25.088	12.0069	5.76	17.8967	2.834	825	95	45	20.7596	257	159	199	194
Chordata	Vertebrata	Reptilia	Squamata	Lacertoidea	Lacertidae	Podarcis siculus siculus	2.2	FD	egg_laying	terrestrial	6	15	16	37.6	13.5	16.7132	8.11933	35.0018	556.672	28.648	6.908	22.5158	13.9288	22.5467	22.9993	10.682	508	85	4	62.2297	231	24	52	202
Chordata	Vertebrata	Reptilia	Squamata	Lacertoidea	Lacertidae	Podarcis hispanicus	1.19	SCF	egg_laying	rock_sand	4	15	16	40.57	-4.43	13.7403	10.7567	40.4602	595.73	28.76	1.956	27.32	9.71333	20.0193	20.52	7.04733	609	86	15	45.7941	236	69	77	211
Chordata	Vertebrata	Reptilia	Squamata	Lacertoidea	Lacertidae	Podarcis pityusensis	2.7	FD	egg_laying	terrestrial	7	15	16	38.9293	1.43766	17.3032	9.85	40.0244	544.559	30.756	6.488	24.61	15.4444	24.2522	24.5727	11.252	431	68	6	49.6003	172	38	72	131
Chordata	Vertebrata	Reptilia	Squamata	Lacertoidea	Lacertidae	Teira dugesii	2.44	FD	egg_laying	rock_sand	7	15	16	32.76	-17.02	16.5137	5.17067	40.1165	270.35	23.492	10.8733	12.912	14.8407	19.4864	20.3955	13.4426	734	113	7	60.5146	315	32	73.5	260
Chordata	Vertebrata	Reptilia	Squamata	Lacertoidea	Lacertidae	Timon lepidus	2.35	FD	egg_laying	terrestrial	6	15	16	42.1135	1.041	13.9792	9.532	37.713	590.971	28	2.596	25.592	11.04	20.9607	21.3307	7.398	700	97	20	35.9065	240	98	105	195
Chordata	Vertebrata	Reptilia	Squamata	Lacertoidea	Lacertidae	Timon pater	1.44	SCF	egg_laying	terrestrial	4	15	16	36.3392	6.56674	14.5488	11.144	38.7064	666.438	31.32	1.768	29.484	7.56867	22.8867	22.8867	6.88067	659	101	5	57.8825	281	36	46	276
Chordata	Vertebrata	Reptilia	Squamata	Lacertoidea	Lacertidae	Lacerta viridis	1.66	FCM	egg_laying	terrestrial	3	15	36	46.57	16.2547	9.88292	8.95567	32.749	720.566	24.648	-3.518	28.268	15.265	5.82467	18.302	0.612333	641	79	36	23.6671	215	117	189	157
Chordata	Vertebrata	Reptilia	Squamata	Lacertoidea	Lacertidae	Lacerta agilis	1.6	FCM	egg_laying	rock_sand	3	15	37	52.15	5.75	9.411	7.998	35.186	557.706	22.324	-0.324	22.804	6.408	5.39	16.4347	2.78	820	83	48	15.087	239	169	214	205
Chordata	Vertebrata	Reptilia	Squamata	Lacertoidea	Lacertidae	Takydromus sexlineatus	2.4	FD	egg_laying	terrestrial	6	15	16	-6.37563	106.954	25.3002	8.10217	80.6924	45.4401	30.92	20.332	10.424	25.9087	24.9993	26.796	24.7223	2531	374	59.5	50.2609	1015	225	679	359.5
Chordata	Vertebrata	Reptilia	Squamata	Anguimorpha	Diploglossidae	Ophiodes striatus	1.55	FD	live_bearing	terrestrial	5	15	16	-22.2486	-48.6707	18.723	11.27	63.2969	239.164	28.032	8.016	17.48	21.1413	15.3487	21.828	15.086	1459	235	37	54.2407	642	129	432	191
Chordata	Vertebrata	Reptilia	Squamata	Anguimorpha	Anguidae	Hyalosaurus koellikeri	1.54	FD	egg_laying	fossorial	1	15	38	33.54	-7.11	17.0503	11.7047	42.7026	555.256	31.936	4.668	28.092	12.5	23.722	23.9133	10.7227	453	77	1	66.5338	194	15	15	189
Chordata	Vertebrata	Reptilia	Squamata	Anguimorpha	Anguidae	Anguis fragilis	2.11	FCM	live_bearing	terrestrial	3	15	16	52.4067	11.7339	7.94375	7.924	30.9379	668.922	21.696	-3.616	25.9833	13.186	3.48733	15.7973	-0.036	716	82	38	26.6323	225	131	208	159
Chordata	Vertebrata	Reptilia	Squamata	Anguimorpha	Anguidae	Pseudopus apodus	1.9	FCM	egg_laying	terrestrial	8	15	16	40.8853	26.0576	14.5363	8.63	32.502	679.73	29.56	2.28718	27.2	9.787	23.1018	23.2563	6.56168	597	111	17	45.8515	292	64	76	281
Chordata	Vertebrata	Reptilia	Squamata	Anguimorpha	Anguidae	Elgaria multicarinata	1.75	SCF	egg_laying	terrestrial	4	15	16	34.2132	-118.557	16.6092	13.4037	54.1393	410.126	29.772	4.94167	24.624	12.09	21.3213	22.0387	11.7107	431	94	1	93.3346	256	6	12	244
Chordata	Vertebrata	Reptilia	Squamata	Anguimorpha	Varanidae	Varanus niloticus	2.19	FCM	egg_laying	terrestrial	10	15	16	-5.20227	29.145	23.2823	12.488	60.3014	229.359	32.616	12.948	19.78	25.4803	20.489	26.3237	20.3657	730.5	150	3	87.2359	388	15	242	21
Chordata	Vertebrata	Reptilia	Squamata	Anguimorpha	Varanidae	Varanus exanthematicus	1.68	SCF	egg_laying	terrestrial	4	15	16	9.28726	1.96539	27.0292	11.3303	65.0268	171.189	34.816	18.444	17.804	26.5833	27.146	28.8013	25.146	1035	186	1	95.1025	478	9	178	321
Chordata	Vertebrata	Reptilia	Squamata	Anguimorpha	Varanidae	Varanus griseus	1.19	SCF	egg_laying	rock_sand	4	15	16	30.9087	34.6	20.315	12.441	44.7528	572.317	35.088	7.82	27.024	14.6727	26.0767	28.0733	13.498	145	35	0	105.764	89	0	1	75
Chordata	Vertebrata	Reptilia	Squamata	Anguimorpha	Varanidae	Varanus salvator	2.03	FCM	egg_laying	aquatic	4	15	16	3.49048	103.726	26.8882	7.53933	83.3205	48.2077	31.1923	22.3545	9.28	26.394	26.9921	27.4173	26.1867	2270	304	120	29.8675	774	411	525	729
Chordata	Vertebrata	Reptilia	Squamata	Anguimorpha	Varanidae	Varanus bengalensis	2.24	SCF	egg_laying	terrestrial	4	15	16	9.59766	80.1495	26.9145	8.44267	64.1463	136.19	32.848	20.348	12.332	26.4527	26.9287	28.408	24.9813	1458	311	10	80.4988	770	49	243	331
Chordata	Vertebrata	Reptilia	Squamata	Anguimorpha	Varanidae	Varanus salvadorii	2.29	FCM	egg_laying	terrestrial	10	15	16	-1.76577	132.858	25.7838	7.48056	84.4617	51.4921	30.548	21.6444	8.508	26.0241	26.0167	26.0241	25.4796	2863	297	172	19.4172	859	543	737	737
Chordata	Vertebrata	Reptilia	Squamata	Anguimorpha	Varanidae	Varanus komodoensis	1.93	FCM	egg_laying	terrestrial	10	15	33	-8.54744	119.487	26.2604	8.29333	74.7142	60.9483	31.78	20.6	11.192	26.24	25.635	27.0207	25.506	1558	326	22	84.1849	843	67	397	79
Chordata	Vertebrata	Reptilia	Squamata	Iguania	Chamaeleonidae	Chamaeleo zeylanicus	2.52	SCF	egg_laying	arboreal	4	15	39	15.78	77.17	25.8802	10.5993	53.6757	240.339	35.392	15.4	19.28	25.5907	24.4733	29.2487	22.326	868	193	2	99.3608	500	8	146	43
Chordata	Vertebrata	Reptilia	Squamata	Iguania	Chamaeleonidae	Chamaeleo dilepis	2.21	SCF	egg_laying	arboreal	4	15	16	-23.6652	31.0868	20.712	12.4665	57.8042	287.462	29.532	8.836	20.46	23.6487	17.2427	23.7187	17.0917	824.5	134	8	80.1233	379	27	326	29
Chordata	Vertebrata	Reptilia	Squamata	Iguania	Chamaeleonidae	Trioceros jacksonii	2.03	SCF	live_bearing	arboreal	4	15	16	20.09	-155.94	19.1815	8.98567	69.484	130.202	26.692	11.98	12.932	19.8087	19.63	20.7313	17.5693	1680	247	63	37.7494	612	253	356	503
Chordata	Vertebrata	Reptilia	Squamata	Iguania	Chamaeleonidae	Trioceros hoehnelii	2.24	SCF	live_bearing	arboreal	4	15	40	-0.34	36.38	15.6867	11.766	79.3384	72.7617	24.84	8.134	16.088	16.1253	15.3987	16.634	14.3693	1104	222.5	34	50.2318	490	124	298	299
Chordata	Vertebrata	Reptilia	Squamata	Iguania	Agamidae	Saara hardwickii	2.45	SCF	egg_laying	terrestrial	4	15	16	26.83	70.82	27.1875	15.4487	45.3718	651.724	42.168	7.24	35.188	31.1673	21.1313	33.5853	18.0893	199	79	1	159.653	171	4	85	4
Chordata	Vertebrata	Reptilia	Squamata	Iguania	Agamidae	Uromastyx acanthinura	2.19	FD	egg_laying	terrestrial	7	15	33	34.9725	4.89868	17.8908	11.8923	33.762	823.683	36.852	2.732	34.076	17.84	28.528	28.528	8.56733	181	23	3	38.5527	63	20	20	47
Chordata	Vertebrata	Reptilia	Squamata	Iguania	Agamidae	Leiolepis reevesii	2.2	FD	egg_laying	rock_sand	6	15	16	14.5754	101.373	25.6523	10.5	57.566	205.68	35.16	14.592	18.196	26.5047	22.7687	28.3993	22.3407	1122	233	2	77.5892	547	28	322	42
Chordata	Vertebrata	Reptilia	Squamata	Iguania	Agamidae	Leiolepis belliana	1.4	SCF	egg_laying	terrestrial	4	15	41	13.2149	99.669	26.6975	8.33367	61.5111	126.453	33.236	19.936	13.06	26.8833	25.768	28.4038	25.1973	1314	247	10	77.6658	627	43	287	129
Chordata	Vertebrata	Reptilia	Squamata	Iguania	Agamidae	Physignathus cocincinus	1.86	SCF	egg_laying	arboreal	4	15	41	22.3655	114.198	22.1843	5.724	29.8747	504.422	30.852	11.692	19.16	27.6693	17.1773	27.6693	15.5347	2165	395	24	78.8199	1089	91	1089	105
Chordata	Vertebrata	Reptilia	Squamata	Iguania	Agamidae	Gowidon longirostris	2	FCM	egg_laying	arboreal	8	15	16	-23.71	132.76	21.627	14.5113	46.4085	610.701	36.788	4.86	31.272	27.9067	15.6327	28.6113	13.662	321	50	8	51.7941	134	32	130	37
Chordata	Vertebrata	Reptilia	Squamata	Iguania	Agamidae	Pogona vitticeps	1.81	FCM	egg_laying	terrestrial	8	15	16	-30.5731	140.119	19.716	14.041	47.1462	600.981	34.942	5.1	29.88	26.6197	16.4067	27.0063	12.1927	264	31	13	25.4898	83	49	67	55
Chordata	Vertebrata	Reptilia	Squamata	Iguania	Agamidae	Laudakia stellio	2.14	SCF	egg_laying	terrestrial	4	15	42	26.9978	26.9978	17.216	8.76633	33.3505	652.872	31.0633	5.25	25.92	10.032	24.8727	25.0447	9.47467	606.5	119	4	87.6819	306	20	20.5	306
Chordata	Vertebrata	Reptilia	Squamata	Iguania	Agamidae	Paralaudakia himalayana	1.91	FCM	egg_laying	terrestrial	3	15	42	34.17	77.59	4.5525	12.8833	33.8286	918.264	23.148	-14.42	37.752	2.70233	1.05433	15.3533	-7.21667	124	18	3	39.1654	49	16	33.5	30
Chordata	Vertebrata	Reptilia	Squamata	Iguania	Agamidae	Paralaudakia caucasia	1.87	FCM	egg_laying	rock_sand	8	15	16	41.24	45.89	11.5483	10.6317	30.3167	865.253	29.364	-4.116	33.548	13.8647	2.36467	22.1553	0.666	516	73	20	44.6228	197	67	126	77
Chordata	Vertebrata	Reptilia	Squamata	Iguania	Agamidae	Phrynocephalus helioscopus	2.08	FCM	egg_laying	rock_sand	3	15	16	44.9999	74.6876	9.43117	12.184	24.9257	1240.16	31.948	-11.772	45.736	17.124	-2.05267	23.7973	-5.79733	219	30	8	35.5821	77	34	55	47
Chordata	Vertebrata	Reptilia	Squamata	Iguania	Agamidae	Phrynocephalus versicolor	1.95	FCM	egg_laying	rock_sand	3	15	43	45.3491	101.45	2.72533	13.0287	25.3462	1413.57	27.088	-23.688	50.714	19.6943	-15.0667	19.6943	-15.392	113.5	31.5	1	106.475	75	3	75	3
Chordata	Vertebrata	Reptilia	Squamata	Iguania	Agamidae	Trapelus sanguinolentus	1.72	FCM	egg_laying	rock_sand	3	15	16	43.7518	63.8332	11.1165	12.785	28.0368	1207.03	34.56	-10.416	44.332	10.3307	23.9927	26.0087	-2.976	220	32	6	36.7608	89	21	23	53
Chordata	Vertebrata	Reptilia	Squamata	Iguania	Agamidae	Agama bibronii	1.51	SCF	egg_laying	rock_sand	4	15	16	31.22	-8.67	17.9692	11.4647	42.5121	529.02	30.54	5.02	26.868	13.0687	23.7007	23.9853	11.326	268	45	1	68.3378	109	8	10	104
Chordata	Vertebrata	Reptilia	Squamata	Iguania	Agamidae	Agama atra	1.47	SCF	egg_laying	terrestrial	4	15	44	-33.8833	19.1761	16.0963	11.0282	53.0514	338.597	25.8	6.252	20.536	13.022	18.8153	19.8087	11.9207	574.5	94	18	55.2482	262	58	73	158
Chordata	Vertebrata	Reptilia	Squamata	Iguania	Agamidae	Agama agama	1.61	SCF	egg_laying	terrestrial	4	15	44	13.2282	-11.0631	26.5927	11.551	67.0901	140.502	33.752	17.148	16.9889	27.028	25.8718	27.9093	24.65	871	238.5	0	137.409	598	1	240	3
Chordata	Vertebrata	Reptilia	Squamata	Iguania	Agamidae	Acanthosaura crucigera	1.45	FD	egg_laying	arboreal	6	15	45	12.8036	99.4835	26.0572	8.15	63.042	115.1	32.532	18.96	12.848	26.0117	24.2903	27.456	23.9787	1018	199	5.5	79.7625	505.5	23	210	86
Chordata	Vertebrata	Reptilia	Squamata	Iguania	Agamidae	Calotes emma	2.1	SCF	egg_laying	arboreal	4	15	46	9.45669	99.4543	25.5572	8.862	70.3176	93.6422	32.432	19.648	12.416	25.9227	24.9893	27.3527	24.778	1957	339	25	72.3278	864	116	427	297
Chordata	Vertebrata	Reptilia	Squamata	Iguania	Agamidae	Calotes versicolor	1.61	SCF	egg_laying	arboreal	4	15	41	11.6263	102.705	26.7095	7.783	61.9604	138.787	31.886	20.416	13.376	26.4953	26.5278	27.664	25.3387	2143	310	25	77.181	797	92	509	214
Chordata	Vertebrata	Reptilia	Squamata	Iguania	Agamidae	Bronchocela cristatella	2.38	SCF	egg_laying	arboreal	4	15	47	3.42167	110.408	26.5219	7.5465	85.4321	43.6479	30.824	22.3666	8.838	26.0487	26.8087	27.0382	25.8819	2316	297	142	22.6193	785.5	461	531	748
Chordata	Vertebrata	Reptilia	Squamata	Iguania	Iguanidae	Iguana iguana	2.89	FD	egg_laying	arboreal	7	15	48	20.743	-80.2894	24.6332	9.15333	62.0921	252.519	32.408	15.579	16.275	27.6917	22.7426	27.9947	21.1378	1512	238	42	54.9265	598	153	536	180
Chordata	Vertebrata	Reptilia	Squamata	Iguania	Iguanidae	Sauromalus ater	2.66	SCF	egg_laying	rock_sand	4	15	16	33.83	-116.11	19.2817	16.3377	45.3317	760.291	38.796	3.028	36.072	11.2513	23.7327	28.4953	10.71	187	31	1	53.6614	80	14	34	73
Chordata	Vertebrata	Reptilia	Squamata	Iguania	Iguanidae	Cyclura cornuta	1.8	FCM	egg_laying	arboreal	10	15	16	18.3849	-71.4473	26.5198	10.7636	75.9804	112.421	33.064	19.5133	13.88	27.5175	25.2767	27.836	25.142	882	138	21	62.7321	385	68	314	68
Chordata	Vertebrata	Reptilia	Squamata	Iguania	Corytophanidae	Basiliscus basiliscus	2.07	SCF	egg_laying	arboreal	4	15	16	9.04645	-79.8065	26.1679	9.88333	78.2643	69.1247	32.3	20.224	12.3739	25.7	26.3673	27.188	25.4473	2431	378	25	61.9079	1005	97	433	756
Chordata	Vertebrata	Reptilia	Squamata	Iguania	Corytophanidae	Crotaphytus collaris	2.38	SCF	egg_laying	rock_sand	4	15	49	34.8884	-103.472	14.5128	15.3677	40.3421	860.419	33.806	-4.596	38.22	22.2317	6.55267	25.0347	3.92467	412	71	13	48.051	187	49	155	60
Chordata	Vertebrata	Reptilia	Squamata	Iguania	Tropiduridae	Plica umbra	2.11	FCM	egg_laying	arboreal	8	15	20	-3.61	-67.85	26.1403	9.59633	79.6391	55.2035	31.828	19.82	11.22	26.0153	25.828	26.6193	25.512	2306	314	76	43.3256	890	272	482	510
Chordata	Vertebrata	Reptilia	Squamata	Iguania	Tropiduridae	Tropidurus torquatus	2.24	SCF	egg_laying	terrestrial	4	15	16	-22.26	-41.6576	23.2104	9.07917	59.2925	210.57	30.75	15.4375	15.3125	24.8219	20.6417	25.8292	20.6417	1199	183	37	49.5448	496	120	397	120
Chordata	Vertebrata	Reptilia	Squamata	Iguania	Phrynosomatidae	Uma inornata	2.28	SCF	egg_laying	rock_sand	4	15	16	33.8586	-116.482	21.4012	17.6273	48.9417	692.462	40.98	4.136	36.552	13.4027	26.3227	30.2473	13.4027	156	29	1	65.3107	74	10	26	74
Chordata	Vertebrata	Reptilia	Squamata	Iguania	Phrynosomatidae	Phrynosoma cornutum	2.14	SCF	egg_laying	terrestrial	4	15	50	32.2278	-101.627	16.7705	15.4458	43.0142	792.929	34.872	-2.222	37.1	24.0527	8.919	26.449	6.959	486	81	12	57.6171	206	43	180	52
Chordata	Vertebrata	Reptilia	Squamata	Iguania	Phrynosomatidae	Sceloporus magister	2.73	SCF	egg_laying	arboreal	4	15	51	33.6064	-111.944	20.406	16.2167	45.7272	745.512	38.144	3.612	35.792	22.576	23.7333	29.4573	11.6613	291	43	4	58.0857	112	20	64	77
Chordata	Vertebrata	Reptilia	Squamata	Iguania	Phrynosomatidae	Sceloporus occidentalis	2.36	FD	egg_laying	arboreal	1	15	51	34.2197	-118.562	16.3267	13.413	54.2646	399.238	29.248	4.94348	24.148	11.8693	20.8127	21.5107	11.402	430	92	1	93.801	256	6	12	244
Chordata	Vertebrata	Reptilia	Squamata	Iguania	Polychrotidae	Polychrus marmoratus	1.86	SCF	egg_laying	arboreal	4	15	52	5.46658	-72.6774	26.1974	9.80033	79.6193	68.514	32.112	20.276	12.424	25.5647	26.3867	26.9093	25.3073	1834	254.5	28.5	59.5212	653	140.5	302.5	451
Chordata	Vertebrata	Reptilia	Squamata	Iguania	Dactyloidae	Anolis aeneus	1.44	SCF	egg_laying	arboreal	4	15	53	10.6021	-61.3974	26.5468	7.86933	81.0512	59.0198	31.1333	21.392	9.66	26.5967	26.3007	27.0287	25.6893	1616	209	48	46.2791	563	162	349	368
Chordata	Vertebrata	Reptilia	Squamata	Iguania	Dactyloidae	Anolis equestris	1.89	SCF	egg_laying	arboreal	4	15	53	25.9857	-72.5551	27.873	9.73833	78.4312	82.701	34.044	21.58	12.464	27.648	27.2627	28.8853	26.9247	1067	242	9	71.4458	528	40	229	65
Chordata	Vertebrata	Reptilia	Squamata	Iguania	Dactyloidae	Anolis carolinensis	2.2	FCM	egg_laying	arboreal	11	15	53	30.7371	-87.5357	19.1628	12.121	39.6471	679.09	32.984	3.704	30.24	24.45	16.3353	27.1621	10.7653	1263	148	64	27.7191	397	222	339	262
Chordata	Vertebrata	Reptilia	Squamata	Iguania	Dactyloidae	Anolis sagrei	1.89	SCF	egg_laying	arboreal	4	15	53	27.99	-81.9	22.4735	10.9893	48.8514	462.195	32.806	9.852	22.886	27.462	18.8256	27.6193	16.3893	1286	200	48	50.5287	539	175	536	197
Chordata	Vertebrata	Reptilia	Squamata	Iguania	Dactyloidae	Anolis auratus	2.07	SCF	egg_laying	arboreal	4	15	53	11.1613	-72.5551	27.873	9.73833	78.4312	82.701	34.044	21.58	12.464	27.648	27.2627	28.8853	26.9247	1067	242	9	71.4458	528	40	229	65
Chordata	Vertebrata	Reptilia	Squamata	Iguania	Dactyloidae	Anolis chrysolepis	2.29	FCM	egg_laying	arboreal	8	15	53	3.84	-64.19	26.2827	8.92567	79.9535	62.7732	31.948	21.056	11.244	25.789	26.6883	27.0527	25.3183	2419	350	45.5	55.5693	942	193	323.5	846.5
Chordata	Vertebrata	Reptilia	Squamata	Serpentes	Typhlopidae	Xerotyphlops vermicularis	1.96	FCM	egg_laying	fossorial	8	15	54	39.68	26.19	14.0448	9.75983	33.4114	705.969	30.4048	1.18433	28.38	10.032	22.9247	23.6768	5.68	576	104.5	13	60.1657	274	54.5	57	245.5
Chordata	Vertebrata	Reptilia	Squamata	Serpentes	Typhlopidae	Indotyphlops braminus	2.98	FCM	egg_laying	fossorial	8	15	16	23.15	-81.4	22.7311	10.6747	52.8223	329.474	32.492	11.172	19.8749	26.7283	20.244	27.4783	17.173	1256	209	23	68.6457	563	89.5	406.5	154
Chordata	Vertebrata	Reptilia	Squamata	Serpentes	Pythonidae	Malayopython reticulatus	1.44	SCF	egg_laying	aquatic	4	15	16	4.96142	106.04	26.574	8.113	80.6658	49.0367	31.696	21.4917	9.97083	26.1849	26.1853	27.2367	25.6633	2228	305	86	44.9875	782	289	495	580
Chordata	Vertebrata	Reptilia	Squamata	Serpentes	Boidae	Eryx conicus	1.4	SCF	live_bearing	terrestrial	4	15	16	18.93	77.89	26.6164	10.7353	50.8034	288.316	37.57	14.832	20.752	27.1973	24.7763	30.8553	22.1153	1140	295.5	2	123.115	717.5	17.5	192.5	28
Chordata	Vertebrata	Reptilia	Squamata	Serpentes	Boidae	Eryx jaculus	1.73	FCM	live_bearing	fossorial	8	15	55	37.0924	26.2395	16.4948	8.989	33.4701	654.963	30.7	4.575	26.14	10.518	24.2347	24.2347	8.85	569	114	3	80.5853	295	13	13	295
Chordata	Vertebrata	Reptilia	Squamata	Serpentes	Boidae	Boa constrictor	1.75	SCF	live_bearing	terrestrial	4	15	56	4.24155	-72.6829	25.6781	9.81833	77.9348	70.11	31.826	19.472	12.408	25.8622	25.3386	26.6493	24.3487	1881	286	35	54.1788	758.5	147	418	418
Chordata	Vertebrata	Reptilia	Squamata	Serpentes	Boidae	Epicrates cenchria	2.21	SCF	live_bearing	terrestrial	4	15	57	-0.845888	-72.672	25.9897	9.77	79.8633	59.872	31.808	19.808	12.08	25.9347	25.8033	26.5887	25.17	2261	326	65	49.0074	906	246	500	541
Chordata	Vertebrata	Reptilia	Squamata	Serpentes	Boidae	Eunectes murinus	1.72	SCF	live_bearing	aquatic	4	15	56	-0.472726	-72.7888	25.3188	9.39633	81.6578	58.6658	31.55	19.888	11.25	25.5897	25.7913	26.268	24.548	2830.5	348	111	39.2776	1001	365	624	879
Chordata	Vertebrata	Reptilia	Squamata	Serpentes	Viperidae	Macrovipera lebetinus	2.07	SCF	egg_laying	rock_sand	4	15	16	38.8951	46.374	12.4367	10.6042	31.4051	871.706	30.384	-3.138	33.268	12.4602	21.621	23.4267	2.066	432.5	75.5	9	53.2698	204	30	44.5	89
Chordata	Vertebrata	Reptilia	Squamata	Serpentes	Viperidae	Daboia russelii	2.07	SCF	live_bearing	terrestrial	4	15	58	13.068	77.4746	25.2573	10.516	55.2512	220.055	34.668	15.532	19.114	25.606	24.276	28.46	21.8627	913	223.5	2	88.881	534.5	9	139	66
Chordata	Vertebrata	Reptilia	Squamata	Serpentes	Viperidae	Vipera ammodytes	1.79	SCF	live_bearing	rock_sand	4	15	16	43.1951	19.7394	9.98542	9.74583	33.3593	711.475	25.688	-3.432	28.884	9.944	14.0927	18.69	0.908333	960	128	40	26.1672	343.5	136	195.5	212
Chordata	Vertebrata	Reptilia	Squamata	Serpentes	Viperidae	Vipera aspis	2.91	FD	live_bearing	terrestrial	1	15	16	45.8541	5.00631	9.96117	8.68867	34.7133	612.934	24.176	-1.392	24.892	7.93733	11.0247	17.7173	2.53533	926	103	50	18.0774	286	175	208	243
Chordata	Vertebrata	Reptilia	Squamata	Serpentes	Viperidae	Vipera berus	2.38	SCF	live_bearing	terrestrial	4	15	16	55.8822	9.52908	7.48217	7.924	30.0347	610.637	21.648	-2.594	23.116	7.362	4.908	15.8213	0.232333	770	82	44	23.8979	230	148	212	186
Chordata	Vertebrata	Reptilia	Squamata	Serpentes	Viperidae	Vipera eriwanensis	1.79	FCM	live_bearing	rock_sand	8	15	16	40.4853	44.7061	8.51983	10.0715	29.5634	893.642	27.836	-9.368	34.446	11.9463	-1.88967	19.318	-3.41767	556.5	86	21.5	44.2994	230.5	74.5	126.5	83
Chordata	Vertebrata	Reptilia	Squamata	Serpentes	Viperidae	Echis carinatus	1.3	SCF	live_bearing	terrestrial	4	15	16	18.2578	73.8393	26.8437	11.2817	51.7509	264.883	37.3609	14.464	20.656	25.3547	25.8453	30.508	22.1407	663	177	1	113.54	414	4	96	45
Chordata	Vertebrata	Reptilia	Squamata	Serpentes	Viperidae	Trimeresurus albolabris	2.66	SCF	live_bearing	arboreal	4	15	59	22.3642	114.081	22.2533	6.22431	30.8305	504.422	30.77	11.6778	19.16	27.4674	17.248	27.5692	15.6007	2071	369	25	77.5436	1033	92	1006	105
Chordata	Vertebrata	Reptilia	Squamata	Serpentes	Viperidae	Cerrophidion godmani	2.2	FD	live_bearing	terrestrial	1	15	60	15.6497	-92.3425	18.3863	12.108	74.8261	105.698	25.684	9.74	15.944	19.1207	16.8993	19.4487	16.8993	1717	363	7	96.0568	938	28	597	37
Chordata	Vertebrata	Reptilia	Squamata	Serpentes	Viperidae	Bothrops jararaca	2.25	FD	live_bearing	arboreal	12	15	61	-23.3348	-46.8938	18.1135	10.19	57.9734	246.04	26.644	8.76	17.704	21.1413	15.5293	21.298	14.846	1584	234	44	54.7492	643	158	587	159
Chordata	Vertebrata	Reptilia	Squamata	Serpentes	Viperidae	Bothrops asper	2.71	FD	live_bearing	terrestrial	1	15	61	9.89448	-83.527	25.4573	9.08483	77.2403	72.5357	31.36	19.26	11.388	25.482	25.404	26.5913	23.962	2606	391	49	54.0189	1037.5	195.5	549	688
Chordata	Vertebrata	Reptilia	Squamata	Serpentes	Viperidae	Bothrops atrox	1.82	FCM	live_bearing	arboreal	8	15	61	3.79555	-70.9697	25.461	9.3185	79.6261	62.5727	31.5	20.198	11.228	25.4553	26.0613	26.3013	24.5473	2375	350	70	43.849	933	249.5	368.5	705.5
Chordata	Vertebrata	Reptilia	Squamata	Serpentes	Viperidae	Lachesis muta	2.16	FD	egg_laying	terrestrial	1	15	62	-4.56883	-69.2997	25.1128	9.623	76.38	62.8183	31.62	17.756	11.672	25.5653	23.9933	25.8693	23.8953	2229	310	85	45.2227	892	281	659	438
Chordata	Vertebrata	Reptilia	Squamata	Serpentes	Viperidae	Bothriechis schlegelii	1.61	SCF	live_bearing	arboreal	4	15	59	10.4306	-84.0095	24.4545	8.59433	77.1471	71.7963	30.24	18.864	11.104	24.328	24.7767	25.3093	23.3027	3444	420	89	40.5511	1196	360	541	950
Chordata	Vertebrata	Reptilia	Squamata	Serpentes	Viperidae	Bothriechis lateralis	1.91	FD	live_bearing	arboreal	1	15	16	10.3067	-84.8075	18.7462	9.131	74.8688	77.49	25.132	12.936	12.196	18.584	19.204	19.7633	17.8767	2460	434	23	75.7468	1192	95	332	331
Chordata	Vertebrata	Reptilia	Squamata	Serpentes	Viperidae	Agkistrodon contortrix	1.37	SCF	live_bearing	terrestrial	4	15	63	35.3458	-84.7646	15.3623	12.49	38.1753	784.05	31.996	-1.62	33.394	21.4003	13.1511	24.988	5.396	1170	128	75	16.3132	343	245	313	271
Chordata	Vertebrata	Reptilia	Squamata	Serpentes	Viperidae	Crotalus horridus	1.75	FCM	live_bearing	terrestrial	13	15	63	35.8067	-83.4417	13.5148	12.309	37.3019	801.003	30.844	-3.908	33.816	17.7813	12.042	23.811	3.20133	1191	128	72	17.3091	350	244	315	265
Chordata	Vertebrata	Reptilia	Squamata	Serpentes	Viperidae	Crotalus durissus terrificus	1.32	FD	live_bearing	terrestrial	1	15	16	-25.8575	-54.3752	18.7363	12.6887	56.0766	360.116	30.156	7.54	22.48	22.954	14.756	22.99	14.7273	1121	147	21	53.6498	403	72	368	89
Chordata	Vertebrata	Reptilia	Squamata	Serpentes	Colubridae	Homalopsis buccata	1.82	SCF	live_bearing	aquatic	4	15	16	-6.29733	106.819	26.6138	8.31633	83.3702	38.9879	31.7	21.888	9.92	26.182	26.5413	27.0133	26.038	2457	359	101	35.6613	936	363	615	842
Chordata	Vertebrata	Reptilia	Squamata	Serpentes	Lamprophiidae	Boaedon fuliginosus	1.51	SCF	egg_laying	terrestrial	4	15	59	-2.87	36.63	21.3757	11.1579	68.0777	167.591	29.928	13.456	16.294	21.835	20.5383	23.0568	19.0853	931	211.5	7	88.5455	463	27.5	242.5	49
Chordata	Vertebrata	Reptilia	Squamata	Serpentes	Elapidae	Micrurus lemniscatus	1.85	FCM	egg_laying	terrestrial	8	15	16	-3.2543	-72.8464	24.9908	9.802	79.6391	57.1446	30.828	18.882	11.848	24.8197	24.7147	25.6733	24.057	2806.5	335.5	85	43.3256	953	369	642	631
Chordata	Vertebrata	Reptilia	Squamata	Serpentes	Elapidae	Naja haje	2.59	SCF	egg_laying	arboreal	4	15	59	28.534	9.3667	20.718	11.3687	57.1268	252.908	33.636	10.4857	19.62	20.9153	23.496	26.016	16.8941	130	25	1	76.3128	72	5	12	61
Chordata	Vertebrata	Reptilia	Squamata	Serpentes	Elapidae	Naja nigricollis	2.66	SCF	egg_laying	terrestrial	4	15	16	7.01243	2.4366	26.9958	11.2947	68.699	147.752	34.702	18.452	15.952	25.7523	26.6713	28.7477	25.0503	1050.5	203.5	5	78.406	512.5	27.5	222	324
Chordata	Vertebrata	Reptilia	Squamata	Serpentes	Elapidae	Bungarus fasciatus	2.38	SCF	egg_laying	terrestrial	4	15	64	22.2573	107.031	23.7392	7.652	44.7438	427.829	31.716	11.7182	19.944	27.3013	19.4933	27.8706	18.7033	2020	363	27	76.4313	999	94	722	108
Chordata	Vertebrata	Reptilia	Squamata	Serpentes	Elapidae	Furina ornata	2	FCM	egg_laying	terrestrial	8	15	65	-16.207	132.7	26.4166	13.566	55.9959	336.103	35.804	13.702	23.424	27.9213	22.865	28.7687	22.1217	861.5	217	3	103.106	570.5	14	294	15
Chordata	Vertebrata	Reptilia	Squamata	Serpentes	Elapidae	Simoselaps anomalus	1.81	FCM	egg_laying	rock_sand	8	15	16	-24.3405	131.129	22.0185	15.7297	47.9736	622.881	38.204	5.204	32.212	29.248	15.9	29.248	13.748	322	59	5	54.5645	131	25	131	37
Chordata	Vertebrata	Reptilia	Squamata	Serpentes	Elapidae	Hydrophis schistosus	2.75	FD	live_bearing	aquatic	1	15	16	12.89	79.79	27.1452	8.76181	56.5582	191.733	33.6333	17.75	16.22	27.549	25.1467	28.9555	24.5917	1647	400	1	127.418	1069	5	459	12
Chordata	Vertebrata	Reptilia	Squamata	Serpentes	Colubridae	Ahaetulla nasuta	2.07	SCF	live_bearing	arboreal	4	15	66	6.86579	80.4154	24.4724	7.1575	66.922	74.4681	30.668	19.308	10.39	24.994	23.9427	25.666	23.7053	3839	529	103	41.6687	1357	373.5	667	611.5
Chordata	Vertebrata	Reptilia	Squamata	Serpentes	Colubridae	Chrysopelea ornata	2	SCF	egg_laying	arboreal	4	15	67	14.0757	100.566	26.4037	9.02267	58.5686	151.527	33.3091	18.34	15.276	26.866	24.906	28.0796	24.3807	1633	296	5	82.7395	760	31	364	65
Chordata	Vertebrata	Reptilia	Squamata	Serpentes	Colubridae	Hemorrhois nummifer	1.73	FCM	egg_laying	terrestrial	8	15	16	33.06	35.67	18.2458	10.331	40.4481	616.262	31.346	5.716	25.826	10.8393	25.1137	25.3263	10.7375	511	126	0	107.817	322	0	1	322
Chordata	Vertebrata	Reptilia	Squamata	Serpentes	Colubridae	Hemorrhois ravergieri	1.71	FCM	egg_laying	terrestrial	8	15	16	39.98	47.4	9.61617	11.5713	30.9151	912.78	29.164	-7.008	36.8	11.0027	18.6887	20.9693	-1.268	394	62	12	47.9802	156	41	55	73
Chordata	Vertebrata	Reptilia	Squamata	Serpentes	Colubridae	Platyceps najadum	1.77	FCM	egg_laying	rock_sand	8	15	16	39.73	23.94	14.8655	9.37333	33.1121	669.937	29.96	2.192	27.276	10.6972	23.3539	23.5031	6.602	692	115	16	55.1422	321	62	64	292
Chordata	Vertebrata	Reptilia	Squamata	Serpentes	Colubridae	Dolichophis schmidti	1.65	FCM	egg_laying	terrestrial	8	15	16	41.4	45.07	12.0403	10.702	30.5016	866.081	29.008	-3.304	33.324	13.6167	3.42933	22.6713	1.82067	402	68	20	43.0617	172	68	77	82
Chordata	Vertebrata	Reptilia	Squamata	Serpentes	Colubridae	Hierophis viridiflavus	3.26	SCF	egg_laying	terrestrial	4	15	16	45.2	5.44	11.9888	9.03333	34.7442	620.11	25.684	0.12	25.192	10.7587	17.6073	19.3193	4.11	882	101	47	22.2748	282	161	191	226
Chordata	Vertebrata	Reptilia	Squamata	Serpentes	Colubridae	Eirenis punctatolineatus	1.86	FCM	egg_laying	terrestrial	8	15	68	40.1377	44.6337	9.03183	11.538	30.424	954.497	28.652	-8.804	37.456	12.5947	-2.97	20.2013	-2.97	366	61	16	45.3323	155	59	66	60
Chordata	Vertebrata	Reptilia	Squamata	Serpentes	Colubridae	Eirenis collaris	1.8	FCM	egg_laying	terrestrial	8	15	68	40.1131	47.2071	12.3266	9.52533	30.4048	921.63	29.684	-3.488	33.172	12.9513	21.5837	23.5467	1.379	396	50	12.5	42.4447	128	47.5	58	82
Chordata	Vertebrata	Reptilia	Squamata	Serpentes	Colubridae	Ptyas korros	2.98	SCF	egg_laying	terrestrial	4	15	16	20.3715	110.828	23.5153	7.305	47.983	296.723	30.804	14.328	15.536	26.3627	19.986	27.0827	19.0293	2157	372	28	73.3229	1022	109	838	157
Chordata	Vertebrata	Reptilia	Squamata	Serpentes	Colubridae	Ptyas mucosa	2.49	SCF	egg_laying	terrestrial	4	15	16	22.77	120.33	23.2268	6.95533	37.7123	369.368	31.472	13.812	17.792	26.5613	19.7993	27.526	18.1293	2121	377	17	85.5398	1033	73	844	130
Chordata	Vertebrata	Reptilia	Squamata	Serpentes	Colubridae	Telescopus fallax	1.87	FCM	egg_laying	terrestrial	8	15	16	38.2588	24.7078	14.6752	9.38232	33.0697	657.433	29.384	2.91969	26.494	11.5287	23.2488	23.3974	7.13141	699	113	12.5	63.2345	306	48.5	54	262.5
Chordata	Vertebrata	Reptilia	Squamata	Serpentes	Colubridae	Dasypeltis scabra	1.47	SCF	egg_laying	terrestrial	4	15	16	-28.5918	27.3277	17.6046	13.1023	57.0737	338.144	29.008	7.642	22.594	20.3877	17.3553	21.9743	13.4106	594	104.5	8	69.6394	294	27	239.5	49.5
Chordata	Vertebrata	Reptilia	Squamata	Serpentes	Colubridae	Dasypeltis fasciata	1.61	FD	egg_laying	terrestrial	4	15	16	5.11	10.2197	26.0402	8.397	74.4647	86.1836	31.584	19.64	11.176	25.1353	24.5067	27.194	24.3467	1684	325	12	65.5698	723	85	358	444
Chordata	Vertebrata	Reptilia	Squamata	Serpentes	Colubridae	Tantilla melanocephala	2.25	FCM	egg_laying	fossorial	8	15	69	4.81769	-74.2167	23.6996	9.738	84.3514	44.5394	29.656	17.782	11.53	24.0853	23.2797	24.8627	22.784	1987	288.5	49	52.8137	749.5	204	432	549.5
Chordata	Vertebrata	Reptilia	Squamata	Serpentes	Colubridae	Coluber constrictor	1.43	FD	egg_laying	arboreal	14	15	63	33.6912	-82.4767	17.1728	12.1158	39.9513	713.129	32.32	1.198	31.4339	23.4997	17.0572	26.1673	8.29367	1237.5	149	59	31.9371	401	197	331	239.5
Chordata	Vertebrata	Reptilia	Squamata	Serpentes	Colubridae	Opheodrys aestivus	1.61	SCF	egg_laying	arboreal	4	15	63	33.3169	-91.885	17.5063	12.4383	37.6674	786.322	32.92	0.296	33.56	22.7373	11.2933	26.6293	7.66733	1123	127	66	22.8025	333	224	291	243
Chordata	Vertebrata	Reptilia	Squamata	Serpentes	Colubridae	Drymarchon couperi	2.17	FD	egg_laying	terrestrial	12	15	63	29.2391	-82.2074	20.8381	12.7288	49.3375	516.123	33.226	7.028	26.016	26.9413	18.3743	26.9413	14.1397	1289.5	191.5	58	46.096	544.5	195	522	243.5
Chordata	Vertebrata	Reptilia	Squamata	Serpentes	Colubridae	Chironius fuscus	2.24	FCM	egg_laying	arboreal	8	15	70	-2.96334	-72.2446	25.1212	9.42333	81.2456	55.481	30.992	19.724	11.352	24.8197	25.544	25.764	24.3487	2829	347	99	42.7373	974	332	695	607
Chordata	Vertebrata	Reptilia	Squamata	Serpentes	Colubridae	Zamenis longissimus	1.82	SCF	egg_laying	terrestrial	4	15	16	46.42	7.16	10.2163	8.854	33.5703	646.957	24.468	-1.484	26.072	12.9707	4.589	18.0747	2.28433	849.5	102	45	25.1329	278	154	219	203
Chordata	Vertebrata	Reptilia	Squamata	Serpentes	Colubridae	Zamenis scalaris	2.03	SCF	egg_laying	terrestrial	4	15	16	41.02	-3.45	14.4122	10.4242	39.4932	605.526	29.4797	2.732	27.26	10.888	22.0577	22.2403	7.68167	604	88	15	42.7239	232	76	82	182
Chordata	Vertebrata	Reptilia	Squamata	Serpentes	Colubridae	Elaphe quatuorlineata	1.83	FCM	egg_laying	terrestrial	8	15	16	41.1848	16.6819	14.2308	8.59467	33.5436	627.26	28.7449	2.882	25.7684	11.2463	22.434	22.5567	6.8428	791.5	118.5	23	39.1733	316.5	86	92	256
Chordata	Vertebrata	Reptilia	Squamata	Serpentes	Colubridae	Coronella girondica	2.59	SCF	egg_laying	terrestrial	4	15	16	41.9524	-0.67736	12.6622	9.967	38.5112	594.479	27.532	1.2	26.34	10.8593	19.5353	20.068	5.93867	744	97	23	33.166	252	103	112	204
Chordata	Vertebrata	Reptilia	Squamata	Serpentes	Colubridae	Coronella austriaca	1.89	SCF	live_bearing	rock_sand	4	15	71	51.5928	7.12214	9.13833	8.10417	33.6129	602.936	22.516	-1.378	23.5437	7.468	5.282	16.604	1.76833	809	83	48	16.3369	238	169	208	205
Chordata	Vertebrata	Reptilia	Squamata	Serpentes	Colubridae	Pantherophis obsoletus	2.21	SCF	egg_laying	arboreal	4	15	63	31.98	-96.74	18.6018	12.4653	37.8589	759.97	34.44	1.264	33.396	22.5833	9.968	27.6687	8.71533	960	125	48	31.839	314	163	226	165
Chordata	Vertebrata	Reptilia	Squamata	Serpentes	Colubridae	Lampropeltis getula	2.7	SCF	egg_laying	fossorial	4	15	63	34.4653	-80.9643	15.7938	12.4765	38.8377	752.837	31.788	-0.512	32.114	22.4007	14.5402	25.031	6.26567	1242	139.5	77	16.1714	383	257	326	290
Chordata	Vertebrata	Reptilia	Squamata	Serpentes	Colubridae	Rhabdophis subminiatus	1.89	SCF	egg_laying	aquatic	4	15	72	22.3585	112.15	22.2841	6.48333	34.1564	489.707	30.8684	11.279	19.262	27.2583	17.248	27.5692	15.61	2098.5	374	24	77.9571	1041.5	89	1007	98
Chordata	Vertebrata	Reptilia	Squamata	Serpentes	Colubridae	Fowlea piscator	1.68	SCF	egg_laying	aquatic	4	15	16	14.33	77.61	25.3397	10.3303	54.803	226.194	34.556	15.132	19.136	26.3507	24.024	28.4953	21.8013	1256	308	2	95.9937	778	20	202	66
Chordata	Vertebrata	Reptilia	Squamata	Serpentes	Colubridae	Natrix maura	2.35	SCF	egg_laying	aquatic	4	15	16	42.5497	1.09652	13.5632	9.47633	38.0495	582.542	27.26	2.412	25.336	10.9773	19.9633	20.5127	7.17533	742	100	21	34.4343	254	102	113	210
Chordata	Vertebrata	Reptilia	Squamata	Serpentes	Colubridae	Natrix tessellata	1.91	FCM	egg_laying	aquatic	8	15	16	46.1403	26.1615	9.71008	9.20467	30.5867	778.482	27.332	-3.54	29.916	17.801	1.838	21.2007	0.686	568	68	26	23.9008	189	91	156	113
Chordata	Vertebrata	Reptilia	Squamata	Serpentes	Colubridae	Natrix natrix	2.84	SCF	egg_laying	arboreal	4	15	59	55.311	13.825	7.46567	7.92067	28.6482	696.492	21.868	-4.736	26.852	15.0373	1.42533	16.1447	-0.72	653	78	34	25.9746	215	113	205	137
Chordata	Vertebrata	Reptilia	Squamata	Serpentes	Colubridae	Regina septemvittata	2.38	SCF	live_bearing	arboreal	4	15	59	37.7008	-82.2939	12.3603	12.2352	34.9915	848.166	29.824	-4.914	34.968	19.4523	2.30467	22.647	1.59633	1114	114	73	15.2859	320	236	306	238
Chordata	Vertebrata	Reptilia	Squamata	Serpentes	Colubridae	Nerodia cyclopion	2.45	SCF	live_bearing	aquatic	4	15	63	29.71	-94.39	20.2372	10.3577	37.2433	640.15	32.836	5.89412	27.14	27.1533	16.6033	27.6939	12.0213	1291	158	72	21.5978	396	236	371	286
Chordata	Vertebrata	Reptilia	Squamata	Serpentes	Colubridae	Nerodia rhombifer	2.03	FCM	live_bearing	aquatic	11	15	63	30.66	-96.96	19.066	12.3332	38.238	724.766	34.656	0.244	32.396	22.9707	13.2517	27.976	9.87	930	128	48	32.2518	318	162	215	163
Chordata	Vertebrata	Reptilia	Squamata	Serpentes	Colubridae	Nerodia erythrogaster	1.82	SCF	live_bearing	aquatic	4	15	63	32.6541	-96.6153	18.5937	12.4383	38.2187	750.598	34.356	1.138	32.928	22.846	12.0393	27.6133	8.58533	996	126	49	31.0307	325	173	237	175
Chordata	Vertebrata	Reptilia	Squamata	Serpentes	Colubridae	Nerodia sipedon	2	FCM	live_bearing	arboreal	13	15	59	39.5477	-79.4397	11.4573	11.629	31.9887	901.487	29.48	-6.576	35.688	19.132	0.678667	22.2987	-0.0213333	1089	110	70	14.5309	314	230	294	238
Chordata	Vertebrata	Reptilia	Squamata	Serpentes	Colubridae	Thamnophis sirtalis	1.91	FCM	live_bearing	terrestrial	3	15	59	42.1791	-79.9422	9.5905	11.174	30.6278	932.688	27.864	-8.14	36.234	18.3533	-0.919	20.4817	-2.18933	1045	109	59	16.4383	310	198	280	227
Chordata	Vertebrata	Reptilia	Squamata	Serpentes	Colubridae	Thamnophis saurita	2.14	SCF	live_bearing	aquatic	4	15	16	38.41	-80.93	13.6545	11.0062	33.1125	841.424	31.172	-3.704	33.484	20.272	14.8427	24.2987	2.69067	1200	123	62	18.9064	348	204	303	234
Chordata	Vertebrata	Reptilia	Squamata	Serpentes	Colubridae	Thamnophis marcianus	2.66	SCF	live_bearing	aquatic	4	15	16	29.6176	-98.5106	19.9898	13.0115	41.0285	679.886	34.844	3.428	31.7	24.2533	13.0073	28.136	11.13	727	110	27	43.6643	263	107	203	115
Chordata	Vertebrata	Reptilia	Squamata	Serpentes	Colubridae	Thamnophis elegans	2.73	SCF	live_bearing	terrestrial	4	15	63	40.0635	-113.476	8.37983	14.1835	41.0612	796.65	26.686	-8.66	36.41	9.94714	14.2393	17.3067	-1.221	498	70	15	43.726	185	54	96	130
Chordata	Vertebrata	Reptilia	Squamata	Serpentes	Colubridae	Oxyrhopus petolarius	1.54	FCM	egg_laying	arboreal	8	15	59	6.14	-75.82	24.2927	9.31567	81.4003	55.214	30.148	18.678	11.138	24.3977	23.974	25.0847	23.382	2267	329	58.5	46.1842	869	225	482	580
Chordata	Vertebrata	Reptilia	Squamata	Serpentes	Colubridae	Xenodon merremii	2.46	FD	egg_laying	terrestrial	12	15	16	-24.01	-56.96	19.733	12.0167	55.0254	323.897	29.952	8.568	20.396	23.2127	16.1113	23.74	15.8407	1156	171	17	65.8052	463	58	383	72
Chordata	Vertebrata	Reptilia	Squamata	Serpentes	Colubridae	Erythrolamprus miliaris	2.01	FCM	egg_laying	terrestrial	8	15	73	-24.84	-48.53	20.0936	10.0247	58.1404	285.274	28.664	10.766	17.442	23.628	17.118	23.8493	16.306	1542.5	213	72.5	41.0401	579.5	249	540	255.5
FD = Feulgen Densitometry; SCF = Static Cell Fluorometry; FCM = Flow Cytometry

## Sheet: References
1	Olmo, E. (1981). Evolution of genome size and DNA base composition in reptiles. Genetica, 57(1), 39-50.
2	Starostová, Z., Kratochvíl, L., & Flajšhans, M. (2008). Cell size does not always correspond to genome size: phylogenetic analysis in geckos questions optimal DNA theories of genome size evolution. Zoology, 111(5), 377-384.
3	Vinogradov, A. E. (1998). Genome size and GC‐percent in vertebrates as determined by flow cytometry: the triangular relationship. Cytometry: The Journal of the International Society for Analytical Cytology, 31(2), 100-109.
4	De Semet, W. H. O. (1981). The nuclear Feulgen-DNA content of the vertebrates (especially reptiles), with notes on the cell and chromosome size. Acta Zool. et Pathol. Antverpiensia, 76, 119-167.
5	Soma, M., Revak, ML., Revak, W. (1975). Estudo comparativo do conteudo de DNA em 12 especies de lacertilios. Ciencia e Cultura Sao Paulo, 27, 1324-1327.
6	Capriglione, T., Olmo, E., Odierna, G., Improta, B., & Morescalchi, A. (1987). Cytofluorometric DNA base determination in vertebrate species with different genome sizes. Basic and Applied Histochemistry, 31(2), 119-126.
7	Olmo, E. (1976). Genome size in some reptiles. Journal of Experimental Zoology, 195(2), 305-310.
8	MacCulloch, R. D., Upton, D. E., & Murphy, R. W. (1996). Trends in nuclear DNA content among amphibians and reptiles. Comparative Biochemistry and Physiology Part B: Biochemistry and Molecular Biology, 113(3), 601-605.
9	Challis, R., Kumar, S., Sotero-Caio, C., Brown, M., & Blaxter, M. (2023). Genomes on a Tree (GoaT): A versatile, scalable search engine for genomic and sequencing project metadata across the eukaryotic tree of life. Wellcome Open Research, 8(24), 24.
10	Krishan, A., Dandekar, P., Nathan, N., Hamelik, R., Miller, C., & Shaw, J. (2005). DNA index, genome size, and electronic nuclear volume of vertebrates from the Miami Metro Zoo. Cytometry Part A: the Journal of the International Society for Analytical Cytology, 65(1), 26-34.
11	Peterson, D. G., Stack, S. M., Healy, J. L., Donohoe, B. S., & Anderson, L. K. (1994). The relationship between synaptonemal complex length and genome size in four vertebrate classes (Osteicthyes, Reptilia, Aves, Mammalia). Chromosome Research, 2, 153-162.
12	Atkin, N. B., Mattinson, G., Beçak, W., & Ohno, S. (1965). The comparative DNA content of 19 species of placental mammals, reptiles, and birds. Chromosoma, 17, 1-10.
13	Tiersch, T. R., Chandler, R. W., Wachtel, S. S., & Elias, S. (1989). Reference standards for flow cytometry and application in comparative studies of nuclear DNA content. Cytometry: The Journal of the International Society for Analytical Cytology, 10(6), 706-710.
14	Mirsky, A. E., & Ris, H. (1951). The desoxyribonucleic acid content of animal cells and its evolutionary significance. The Journal of general physiology, 34(4), 451.
15	Uetz, P., Freed, P, Aguilar, R., Reyes, F. & Hošek, J. (eds.) (2022) The Reptile Database, http://www.reptile-database.org
16	IUCN. 2022. The IUCN Red List of Threatened Species. Version 2022-2. https://www.iucnredlist.org.
17	Shea, G. M. (1993). Family Pygopodidae. Fauna of Australia, 2, 234-239.
18	Smith, H. M. (1995). Handbook of lizards: lizards of the United States and of Canada. Cornell University Press.
19	Parker, W. S. (1972). Aspects of the ecology of a Sonoran Desert population of the western banded gecko, Coleonyx variegatus (Sauria, Eublepharinae). American Midland Naturalist, 209-224.
20	Vitt, L. J., Zani, P. A., & Espósito, M. C. (1999). Historical ecology of Amazonian lizards: implications for community ecology. Oikos, 286-294.
21	Zaaf, A., & Van Damme, R. (2001). Limb proportions in climbing and ground-dwelling geckos (Lepidosauria, Gekkonidae): a phylogenetically informed analysis. Zoomorphology, 121(1), 45-53.
22	Whiting, M. J., Reaney, L. T., & Scott Keogh, J. (2007). Ecology of Wahlberg’s velvet gecko, Homopholis wahlbergii, in southern Africa. African Zoology, 42(1), 38-44.
23	Bates, M. F., Tolley, K. A., Edwards, S., Davids, Z., Da Silva, J. M., & Branch, W. R. (2013). A molecular phylogeny of the African plated lizards, genus Gerrhosaurus Wiegmann, 1828 (Squamata: Gerrhosauridae), with the description of two new genera. Zootaxa, 3750(5), 465-493.
24	Stanley, E. L., Bauer, A. M., Jackman, T. R., Branch, W. R., & Mouton, P. L. F. N. (2011). Between a rock and a hard polytomy: rapid radiation in the rupicolous girdled lizards (Squamata: Cordylidae). Molecular phylogenetics and evolution, 58(1), 53-70.
25	Rugiero, L. (1997). On the ecology and phenology of Chalcides chalcides (Linnaeus, 1758) in Central Italy (Squamata: Sauria: Scincidae). Herpetozoa, 10(1/2), 81-84.
26	Schmitz, A., Brandley, M. C., Mausfeld, P., Vences, M., Glaw, F., Nussbaum, R. A., & Reeder, T. W. (2005). Opening the black box: phylogenetics and morphological evolution of the Malagasy fossorial lizards of the subfamily “Scincinae”. Molecular Phylogenetics and Evolution, 34(1), 118-133.
27	Cogger, H. G. (2000). Reptiles and Amphibians of Australia. Reed New Holland, Sydney. New South Wales, Australia.
28	Horner, P. (2009). Three new species of Ctenotus (Reptilia: Sauria: Scincidae) from the Kimberley region of Western Australia, with comments on the status of Ctenotus decaneurus yampiensis. Records of the Western Australian Museum, 25, 181-199.
29	Greer, A. E. (1991). Tooth number in the scincid lizard genus Ctenotus. Journal of herpetology, 473-477.
30	Wells, R. W. (2012). Some taxonomic and nomenclatural considerations on the class Reptilia in Australia. A reclassification of the genus Lerista (Scincidae), including the descriptions of new genera. Australian Biodiversity Record, 2012, 1-361.
31	Zug, G. R. (2013). Reptiles and amphibians of the Pacific Islands: a comprehensive guide. Univ of California Press.
32	Mcleod, D. S., Siler, C. D., Diesmos, A. C., Diesmos, M. L., Garcia, V. S., Arkonceo, A. O., ... & Brown, R. M. (2011). Amphibians and Reptiles of Luzon Island, V: The Herpetofauna of Angat Dam Watershed, Bulacan Province, Luzon Island, Philippines. Asian Herpetological Research, 2(4), 177-198.
33	Vitt, L. J., & Caldwell, J. P. (2013). Herpetology: an introductory biology of amphibians and reptiles. Academic press.
34	Ahmadzadeh, F., Kami, H. G., Hojjati, V., & Rezazadeh, E. (2009). Contribution to the knowledge of Eremias strauchi strauchi Kessler, 1878 (Sauria: Lacertidae) from Northwestern Iran. Iranian Journal of Animal Biosystematics, 5(1), 17-24
35	Vanhooydonck, B., & Van Damme, R. (1999). Evolutionary relationships between body shape and habitat use in lacertid lizards. Evolutionary Ecology Research, 1(7), 785-805.
36	Loos, J., Dayan, T., Drescher, N., Levanony, T., Maza, E., Shacham, B., ... & Assmann, T. (2011). Habitat preferences of the Levant Green Lizard, Lacerta media israelica (Peters, 1964) (Reptilia: Lacertidae). Zoology in the Middle East, 52(1), 17-28.
37	Holman, J. A. (1998). Pleistocene amphibians and reptiles in Britain and Europe (Vol. 38). Oxford University Press.
38	Pleguezuelos, J. M., Mora, E., de Pous, P., Escoriza, D., Metallinou, M., Donaire, D., ... & Carranza, S. (2011). Elusive but widespread? The potential distribution and genetic variation of Hyalosaurus koellikeri (Günther, 1873) in the Maghreb. Amphibia-Reptilia, 32(3), 385-397.
39	Bickel, R., & Losos, J. B. (2002). Patterns of morphological variation and correlates of habitat use in chameleons. Biological Journal of the Linnean Society, 76(1), 91-103.
40	Tolley, K. A., & Herrel, A. (2013). The biology of chameleons. Univ of California Press.
41	Inger, R. F., & Colwell, R. K. (1977). Organization of contiguous communities of amphibians and reptiles in Thailand. Ecological Monographs, 47(3), 229-253.
42	Ananjeva, N. B. (2006). The reptiles of northern Eurasia: taxonomic diversity, distribution, conservation status (No. 47). Pensoft Publishers.
43	Pang, J., Wang, Y., Zhong, Y., Hoelzel, A. R., Papenfuss, T. J., Zeng, X., ... & Zhang, Y. P. (2003). A phylogeny of Chinese species in the genus Phrynocephalus (Agamidae) inferred from mitochondrial DNA sequences. Molecular phylogenetics and evolution, 27(3), 398-409.
44	Leaché, A. D., Chong, R. A., Papenfuss, T. J., Wagner, P., Böhme, W., SCHMITZ, A., ... & EL DIN, S. B. (2009). Phylogeny of the genus Agama based on mitochondrial DNA sequence data. Bonner zoologische Beiträge, 56(4), 273-278.
45	Kalyabina-Hauf, S., Ananjeva, N. B., Joger, U., LENK, P., MURPHY, R. W., STUART, B. L., ... & WINK, M. (2004). Molecular phylogeny of the genus Acanthosaura (Agamidae). Current Herpetology, 23(1), 7-16.
46	Vanitharani, J., Singaravelan, N., & Marimuthu, G. (2013). Population, Ecology and Conservation of Salim Ali’s Fruit Bat (Latidens Salimalii). In Natarajan Singaravelan (Ed.). Rare Animals of India (pp 156–174). Bentham Science Publishers.
47	Grismer, L. L. (2002). Amphibians and reptiles of Baja California, including its Pacific islands and the islands in the Sea of Cortés (Vol. 4). Univ of California Press.
48	Hirth, H. F. (1963). Some apects of the natural history of Iguana iguana on a tropical strand. Ecology, 44(3), 613-615.
49	National Wildlife Federation, & Roger Tory Peterson Institute. (2003). A field guide to western reptiles and amphibians. Houghton Mifflin Harcourt.
50	Bryant, H. C. (1913). The horned lizards of California and Nevada of the genera Phrynosoma and Anota (Vol. 1). University of Calif. Press.
51	Sites, J. W., Archie, J. W., Cole, C. J., & Flores-Villela, O. (1992). A review of phylogenetic hypotheses for lizards of the genus Sceloporus (Phrynosomatidae): implications for ecological and evolutionary studies. Bulletin of the AMNH, 213, 1-110.
52	Duellman, W. E. (2005). Cusco Amazonico: The lives of amphibians and reptiles in an Amazonian rainforest. Cornell University Press.
53	Singhal, S., & Johnson, M. (2007). The behavioral ecology of sleep: natural sleeping site choice in three Anolis lizard species. Behaviour, 144(9), 1033-1052.
54	Thomas, R., & Hedges, S. B. (2007). Eleven new species of snakes of the genus Typhlops (Serpentes: Typhlopidae) from Hispaniola and Cuba. Zootaxa, 1400(1), 1-26.
55	O'Shea, M. (2007). Boas and Pythons of the World. Princeton University Press.
56	Pizzatto, L., Almeida-Santos, S. M., & Shine, R. (2007). Life‐history adaptations to arboreality in snakes. Ecology, 88(2), 359-366.
57	Greene, H. W. (1997). Snakes: the evolution of mystery in nature. Univ of California Press.
58	Barceloux, D. G. (2008). Medical toxicology of natural substances: foods, fungi, medicinal herbs, plants, and venomous animals. John Wiley & Sons.
59	Sheehy, C. M. (2006). On the structure and function of tails in snakes: relative length and arboreality [Doctoral dissertation, University of Florida].
60	O'Shea, M. (2005). Venomous snakes of the world. Princeton University Press.
61	Martins, M., Marques, O. A., & Sazima, I. (2002). Ecological and phylogenetic correlates of feeding habits in Neotropical pitvipers of the genus Bothrops. Biology of the Vipers, 307, 328.
62	Shupe, S. (Ed.). (2013). Venomous Snakes of the world: a manual for Use by US Amphibious Forces. Skyhorse Publishing Inc..
63	Lawing, A. M., Head, J. J., & Polly, P. D. (2012). The ecology of morphology: the ecometrics of locomotion and macroenvironment in North American snakes. Paleontology in ecology and conservation, 117-146.
64	Chan-Ard, T., Nabhitabhata, J., & Parr, J. W. (2015). A field guide to the reptiles of Thailand. Oxford University Press.
65	McDonald, P. J., Luck, G. W., Pavey, C. R., & Wassens, S. (2013). Body sizes, activity patterns and habitat relationships of the orange-naped snake (Furina ornata)(Serpentes: Elapidae) in the MacDonnell Ranges, Northern Territory. Australian Journal of Zoology, 61(2), 132-136.
66	Sharma, B. K., Kulshreshtha, S., & Rahmani, A. R. (Eds.). (2013). Faunal Heritage of Rajasthan, India. Springer.
67	Ismail, A. K., Weinstein, S. A., Auliya, M., Sabardin, D. M., Herbosa, T. J., Saiboon, I. M., & White, J. (2010). A bite by the twin-barred tree snake, Chrysopelea pelias (Linnaeus, 1758). Clinical Toxicology, 48(3), 222-226.
68	Mahlow, K., Tillack, F., Schmidtler, J., & Müller, J. (2013). An annotated checklist, description and key to the dwarf snakes of the genus Eirenis Jan, 1863 (Reptilia: Squamata: Colubridae), with special emphasis on the dentition. Vertebrate Zoology, 63, 41-85.
69	Canseco-Márquez, L., Mendelson III, J. R., & Gutiérrez-Mayén, G. (2002). A new species of large Tantilla (Squamata: Colubridae) from the Sierra Madre Oriental of Puebla, Mexico. Herpetologica, 58(4), 492-497.
70	Guimaraes, M., Gaiarsa, M. P., & Cavalheri, H. B. (2014). Morphological adaptations to arboreal habitats and heart position in species of the neotropical whipsnakes genus Chironius. Acta Zoologica, 95(3), 341-346.
71	Luiselli, L., & Angelici, F. M. (1996). The prey spectrum of terrestrial snakes in the Tolfa Mountains (Latium, Central Italy). A synthesis from earlier analyses. Herpetozoa, 9(3/4), 111-119.
72	Das, I. (2015). Field guide to the reptiles of South-East Asia. Bloomsbury Publishing.
73	Martins, M., Marques, O. A., & Sazima, I. (2008). How to be arboreal and diurnal and still stay alive: microhabitat use, time of activity, and defense in Neotropical forest snakes. South American Journal of Herpetology, 3(1), 58-67.
