# Supplementary material for: Ecological factors and parity mode correlate with genome size variation in squamate reptiles
Source: BMC Ecol Evol. 2023 Dec 5;23:69. doi: 10.1186/s12862-023-02180-4 (PMC10696768; doi:10.1186/s12862-023-02180-4)
Supplement: Supplementary file 2 — Additional file 2. R code used in this study. [file 12862_2023_2180_MOESM2_ESM.txt]

####Ecological factors and parity mode correlate with genome size in squamate reptiles
#Pipeline code (R)

####Required packages 
library(ape)
library(phytools)
library(geiger)
library(nlme)
library(stats)
library(dplyr)
library(AICcmodavg)
library(MASS)
library(emmeans)
library(rgbif)
library(countrycode)
library(CoordinateCleaner)
library(raster)
library(sp)
library(ggplot2)
library(tidyverse)
library(viridis)
library(ggtree)
library(ggnewscale)
 
####Extract global occurence records (coordinates) from GBIF database
dat <- occ_search(scientificName = "Lialis burtonis", limit = 5000, hasCoordinate = T)
dat <- dat$data
dat
dat <- dat %>%dplyr::select(species, decimalLongitude, decimalLatitude, countryCode, 
                            gbifID, family, taxonRank, coordinateUncertaintyInMeters, year,
                            basisOfRecord) 

#Clean records without coordinate values
dat <- dat%>%
  filter(!is.na(decimalLongitude))%>%
  filter(!is.na(decimalLatitude))                

#Plot coordinates
wm <- borders("world", colour="gray50", fill="gray50")
ggplot()+ coord_fixed()+ wm +
  geom_point(data = dat, aes(x = decimalLongitude, y = decimalLatitude),
             colour = "darkred", size = 0.5)+
  theme_bw()

#Clean records not matched with the country code
dat$countryCode <-  countrycode(dat$countryCode, origin =  'iso2c', destination = 'iso3c')
dat <- data.frame(dat)
flags <- clean_coordinates(x = dat, 
                           lon = "decimalLongitude", 
                           lat = "decimalLatitude",
                           countries = "countryCode",
                           species = "species",
                           tests = c("capitals", "centroids", "equal","gbif", "institutions",
                                     "zeros", "countries"))
summary(flags)
plot(flags, lon = "decimalLongitude", lat = "decimalLatitude")

#Remove problematic records
dat_cl <- dat[flags$.summary,]
#Cleaning temporal outliers
flags <- cf_age(x = dat_cl,
                lon = "decimalLongitude",
                lat = "decimalLatitude",
                taxon = "species", 
                min_age = "year", 
                max_age = "year", 
                value = "flagged")

#Test temporal outliers on taxon level
dat_cl[!flags, "year"]
dat_cl <- dat_cl[flags, ]
dat_cl

#Clean records which have low coordinate precision
hist(dat_cl$coordinateUncertaintyInMeters / 1000, breaks = 20)
dat_cl <- dat_cl %>%
  filter(coordinateUncertaintyInMeters / 1000 <= 100 | is.na(coordinateUncertaintyInMeters))

#Clean fossils data 
table(dat$basisOfRecord)
#Data based on the human observation 
dat_cl <- filter(dat_cl, basisOfRecord == "HUMAN_OBSERVATION")

#Clean individual count
table(dat_cl$individualCount)
dat_cl <- dat_cl%>%
  filter(individualCount > 0 | is.na(individualCount))%>%
  filter(individualCount < 99 | is.na(individualCount))

#Clean all records before 1945
table(dat_cl$year)
dat_cl <- dat_cl%>%
  filter(year > 1945) 
dat_cl

#Plot cleaned coordinates
wm <- borders("world", colour="gray50", fill="gray50")
ggplot()+ coord_fixed()+ wm +
  geom_point(data = dat_cl, aes(x = decimalLongitude, y = decimalLatitude),
             colour = "darkred", size = 0.5)+
  theme_bw()

#calculate latitude
lat=dat_cl$decimalLatitude
lat
mean(lat, na.rm = FALSE)
median(lat, na.rm = FALSE)

#calculate longitude
long=dat_cl$decimalLongitude
long
mean(long, na.rm = FALSE)
median(long, na.rm = FALSE)


####Climatic data collection from wordlclim (v2.1)

#BIO(1-19)

#Run raster file of Bio1
rr <- raster("wc2.1_2.5m_bio_1.tif") 
lats <- c(lat)
lons<- c(lon)
coords <- data.frame(x=lons,y=lats)
coords
points <- SpatialPoints(coords, proj4string = rr@crs)
points

values <- extract(rr,points)
values
df <- cbind.data.frame(coordinates(points),values)

#calculate values for Bio1  
bio1=df$values
bio1
#mean and median
mean(bio1, na.rm = TRUE)
median(bio1, na.rm = TRUE)


####Phylogenetic tree preparation

#Run original tree of Zheng and Wiens (2016)
tr<-read.tree(file="Zheng_and_Wiens_2016.txt")
tr
plot(tr,cex=.4,label.offset=.1,no.margin=
       TRUE)
tr$tip.label
is.binary(tr)

#Run dataset 
trait<-read.csv("Spp.csv", row.names=1)
trait

#Check dataset with the original tree
tmp <- name.check(tr, trait)
tmp
pr.species=tmp$tree_not_data
pr.species#species absent in the dataset

#Prune original tree according to dataset
tre=drop.tip(tr, pr.species, trim.internal = TRUE)
tre
tre$tip.label
is.binary(tre)
plot(tre,cex=.4,label.offset=.1,no.margin=
       TRUE)

#save the tree as nexus file 
ape::write.nexus(tre, file='zheng.nex')


####Comparative analysis (PGLS)

#run tree as nexus file 
tree=read.nexus("zheng.nex")
tree 
tree$edge.length
plot(tree,cex=.4,label.offset=.1,no.margin=
       TRUE)

#run dataset 
ss=read.csv("Data_squamata.csv",header = TRUE,sep = ",")
ss
Sp=ss$Sp_Zhang #Species
Habi=as.factor(ss$Microhabitat) #Microhabitat
Rep=as.factor(ss$Parity_mode) #Parity mode
Cval=ss$C_value #C-value
hist(Cval)
Cvalue=log10(Cval)
hist(Cvalue)
shapiro.test(Cvalue)
Lat=ss$Latitude #Absolute Latitude
hist(Lat)
CC=ss[,16:34] #Climatic vaiables(Bio1-19)
CC

####Phylogenetic principle component analysis (pPCA)

d=phyl.pca(tree, CC, method="lambda", mode="cov", scale=TRUE)
d
summary(d)
biplot(d,
       col=c('grey', 'black'),
       cex=c(0.2, 0.8),
       xlab='PC1 (64.03%)',
       ylab='PC2 (15.92%)')
screeplot(d)

#extract scores
PC=data.frame(d$S)
PC1=PC$PC1
hist(PC1)
PC2=PC$PC2
hist(PC2)

#new dataframe
dat=data.frame(Sp, Habi, Rep, Cval, Cvalue, Lat, PC1, PC2)
dat

###Run PGLS models

##One-way

#Habitat

Habi_0=gls(Cvalue~Lat+Habi, correlation=corPagel(value=0, phy=tree,fixed = TRUE),
               method = "ML",data=dat) 
Habi_1=gls(Cvalue~Lat+Habi, correlation=corPagel(value=1, phy=tree,fixed = TRUE),
               method = "ML",data=dat) 

#Reproduction

Rep_0<-gls(Cvalue~Lat+Rep, correlation=corPagel(value=0, phy=tree,fixed = TRUE),
               method = "ML",data=dat) 
Rep_1<-gls(Cvalue~Lat+Rep, correlation=corPagel(value=1, phy=tree,fixed = TRUE),
               method = "ML",data=dat) 

#PC1

PC1_0=gls(Cvalue~Lat+PC1, correlation=corPagel(value=0, phy=tree,fixed = TRUE),
              method = "ML",data=dat) 
PC1_1=gls(Cvalue~Lat+PC1, correlation=corPagel(value=1, phy=tree,fixed = TRUE),
              method = "ML",data=dat) 

#PC2

PC2_0=gls(Cvalue~Lat+PC2, correlation=corPagel(value=0, phy=tree,fixed = TRUE),
              method = "ML",data=dat) 
PC2_1=gls(Cvalue~Lat+PC2, correlation=corPagel(value=1, phy=tree,fixed = TRUE),
              method = "ML",data=dat) 

##Two-way

#Habitat+Reproduction

Habi_Rep_0=gls(Cvalue~Lat+Habi+Rep, correlation=corPagel(value=0, phy=tree,fixed = TRUE),
                   method = "ML",data=dat)
Habi_Rep_1=gls(Cvalue~Lat+Habi+Rep, correlation=corPagel(value=1, phy=tree,fixed = TRUE),
                   method = "ML",data=dat)
Habi_Rep_i_0=gls(Cvalue~Lat+Habi*Rep, correlation=corPagel(value=0, phy=tree,fixed = TRUE),
                     method = "ML",data=dat)
Habi_Rep_i_1=gls(Cvalue~Lat+Habi*Rep, correlation=corPagel(value=1, phy=tree,fixed = TRUE),
                     method = "ML",data=dat)

#Habitat+PC1

Habi_PC1_0=gls(Cvalue~Lat+Habi+PC1, correlation=corPagel(value=0, phy=tree,fixed = TRUE),
                   method = "ML",data=dat)
Habi_PC1_1=gls(Cvalue~Lat+Habi+PC1, correlation=corPagel(value=1, phy=tree,fixed = TRUE),
                   method = "ML",data=dat)
Habi_PC1_i_0=gls(Cvalue~Lat+Habi*PC1, correlation=corPagel(value=0, phy=tree,fixed = TRUE),
                     method = "ML",data=dat)
Habi_PC1_i_1=gls(Cvalue~Lat+Habi*PC1, correlation=corPagel(value=1, phy=tree,fixed = TRUE),
                     method = "ML",data=dat)

#Habitat+PC2

Habi_PC2_0=gls(Cvalue~Lat+Habi+PC2, correlation=corPagel(value=0, phy=tree,fixed = TRUE),
                   method = "ML",data=dat)
Habi_PC2_1=gls(Cvalue~Lat+Habi+PC2, correlation=corPagel(value=1, phy=tree,fixed = TRUE),
                   method = "ML",data=dat)
Habi_PC2_i_0=gls(Cvalue~Lat+Habi*PC2, correlation=corPagel(value=0, phy=tree,fixed = TRUE),
                     method = "ML",data=dat)
Habi_PC2_i_1=gls(Cvalue~Lat+Habi*PC2, correlation=corPagel(value=1, phy=tree,fixed = TRUE),
                     method = "ML",data=dat)

##Reproduction+PC1

Rep_PC1_0=gls(Cvalue~Lat+Rep+PC1, correlation=corPagel(value=0, phy=tree,fixed = TRUE),
                  method = "ML",data=dat)
Rep_PC1_1=gls(Cvalue~Lat+Rep+PC1, correlation=corPagel(value=1, phy=tree,fixed = TRUE),
                  method = "ML",data=dat)
Rep_PC1_i_0=gls(Cvalue~Lat+Rep*PC1, correlation=corPagel(value=0, phy=tree,fixed = TRUE),
                    method = "ML",data=dat)
Rep_PC1_i_1=gls(Cvalue~Lat+Rep*PC1, correlation=corPagel(value=1, phy=tree,fixed = TRUE),
                    method = "ML",data=dat)

#Reproduction+PC2

Rep_PC2_0=gls(Cvalue~Lat+Rep+PC2, correlation=corPagel(value=0, phy=tree,fixed = TRUE),
                  method = "ML",data=dat)
Rep_PC2_1=gls(Cvalue~Lat+Rep+PC2, correlation=corPagel(value=1, phy=tree,fixed = TRUE),
                  method = "ML",data=dat)
Rep_PC2_i_0=gls(Cvalue~Lat+Rep*PC2, correlation=corPagel(value=0, phy=tree,fixed = TRUE),
                    method = "ML",data=dat)
Rep_PC2_i_1=gls(Cvalue~Lat+Rep*PC2, correlation=corPagel(value=1, phy=tree,fixed = TRUE),
                    method = "ML",data=dat)

##Three-way

#Habitat+Reproduction+PC1

Habi_Rep_PC1_0=gls(Cvalue~Lat+Habi+Rep+PC1, correlation=corPagel(value=0, phy=tree,fixed = TRUE),
               method = "ML",data=dat)
Habi_Rep_PC1_1=gls(Cvalue~Lat+Habi+Rep+PC1, correlation=corPagel(value=1, phy=tree,fixed = TRUE),
               method = "ML",data=dat)
Habi_Rep_PC1_i_0=gls(Cvalue~Lat+Habi*Rep*PC1, correlation=corPagel(value=0, phy=tree,fixed = TRUE),
                 method = "ML",data=dat)
Habi_Rep_PC1_i_1=gls(Cvalue~Lat+Habi*Rep*PC1, correlation=corPagel(value=1, phy=tree,fixed = TRUE),
                 method = "ML",data=dat)

#Habitat+Reproduction+PC2

Habi_Rep_PC2_0=gls(Cvalue~Lat+Habi+Rep+PC2, correlation=corPagel(value=0, phy=tree,fixed = TRUE),
                   method = "ML",data=dat)
Habi_Rep_PC2_1=gls(Cvalue~Lat+Habi+Rep+PC2, correlation=corPagel(value=1, phy=tree,fixed = TRUE),
                   method = "ML",data=dat)
Habi_Rep_PC2_i_0=gls(Cvalue~Lat+Habi*Rep*PC2, correlation=corPagel(value=0, phy=tree,fixed = TRUE),
                     method = "ML",data=dat)
Habi_Rep_PC2_i_1=gls(Cvalue~Lat+Habi*Rep*PC2, correlation=corPagel(value=1, phy=tree,fixed = TRUE),
                     method = "ML",data=dat)

###Best model selection / Multimodel inference approach
 
Cand.models=list("M1"=Habi_0, "M2"=Habi_1, 
                 "M3"=Rep_0, "M4"=Rep_1, 
                 "M5"=PC1_0, "M6"=PC1_1,
                 "M7"=PC2_0, "M8"=PC2_1,
                 "M9"=Habi_Rep_0, "M10"=Habi_Rep_1,
                 "M11"=Habi_Rep_i_0, "M12"=Habi_Rep_i_1,
                 "M13"=Habi_PC1_0, "M14"=Habi_PC1_1,
                 "M15"=Habi_PC1_i_0, "M16"=Habi_PC1_i_1,
                 "M17"=Habi_PC2_0, "M18"=Habi_PC2_1,
                 "M19"=Habi_PC2_i_0, "M20"=Habi_PC2_i_1,
                 "M21"=Rep_PC1_0, "M22"=Rep_PC1_1,
                 "M23"=Rep_PC1_i_0, "M24"=Rep_PC1_i_1,
                 "M25"=Rep_PC2_0, "M26"=Rep_PC2_1,
                 "M27"=Rep_PC2_i_0, "M28"=Rep_PC2_i_1,
                 "M29"=Habi_Rep_PC1_0, "M30"=Habi_Rep_PC1_1,
                 "M31"=Habi_Rep_PC1_i_0, "M32"=Habi_Rep_PC1_i_1,
                 "M33"=Habi_Rep_PC2_0, "M34"=Habi_Rep_PC2_1,
                 "M35"=Habi_Rep_PC2_i_0, "M36"=Habi_Rep_PC2_i_1)

selectionTable=aictab(cand.set = Cand.models)
selectionTable

###Likelihood ratio test

fit1=gls(Cvalue~1, correlation=corPagel(value=0, phy=tree,fixed = TRUE),
        method = "ML",data=dat)

fit2=gls(Cvalue~Lat+Habi*Rep, correlation=corPagel(value=0, phy=tree,fixed = TRUE),
         method = "ML",data=dat)

anova(fit1, fit2)

###Find P-value for predictor values

anova(fit2, type= "marginal")
plot(M0)

###Post-hoc test

em <- emmeans(fit2, ~ Habi:Rep)
em
#contrast by Habitat
contrast(em, "revpairwise", by = "Habi", adjust = "bonferroni")
#contrast by Parity mode
contrast(em, "revpairwise", by = "Rep", adjust = "bonferroni")


###Phylognetic signal for all variables

##Continuous variables

S_GS_lmd=phylosig(tree, Cvalue, method="lambda", test=TRUE, nsim=1000, se=NULL, start=NULL,
                  control=list()) #C-value
S_GS_lmd

S_latitude_lmd=phylosig(tree, lat, method="lambda", test=TRUE, nsim=1000, se=NULL, start=NULL,
                  control=list()) #Latitude
S_latitude_lmd

##Discrete variables

#load trait data
trait<-read.csv("trait.csv",row.names=1)
trait
head(trait)
speciesNames<-trait[,1]
speciesNames
gb<-as.factor(trait[,4])#Microhabitat
names(gb)<-rownames(trait)
names(gb)
m=fitDiscrete(tree, gb,
              model = c("ER","SYM","ARD","meristic"),
              transform = c("lambda"), CI = 0.95)
m #lambda value


####Pipeline for the dendrogram

#basic tree
p=ggtree(tree, branch.length='none', layout='circular') %<+% dat +
  geom_tiplab(size =3) + 
  theme(
    legend.position = "none",
    axis.title.x = element_blank(),
    axis.title.y = element_blank(),
    plot.title = element_text(
      size = 12,
      face = "bold",
      hjust = 0.5,
      vjust = -15))
p

Habi=data.frame("Habi" = dat[,c("Habi")]) #dataframe for Microhabitat
rownames(Habi)=dat$Sp
Rep=data.frame("Rep" = dat[,c("Rep")]) #dataframe for Parity mode
rownames(Rep)=dat$Sp
Cval=data.frame("Cval" = dat[,c("Cval")]) #dataframe for Genome size (raw values)
rownames(Cval)=dat$Sp

#Add microhabitat
H1=gheatmap(p, Habi,                                 
            offset = 9,                            
            width = 0.04,                             
            color = NULL,                              
            colnames = FALSE) +                              
  scale_fill_manual(name = "Microhabitat",                                      
                    breaks = c("aquatic","arboreal", "fossorial","rock_sand"," terrestrial"),
                    labels = c("Aquatic", "Arboreal","Fossorial","Rock/sand dwellers","Terrestrial")) +
  theme(legend.position = "bottom",
        legend.title = element_text(size = 14),
        legend.text = element_text(size = 10),
        legend.box = "vertical", legend.margin = margin())
H1

#Add parity mode
H2=H1 + new_scale_fill() 
H3=gheatmap(H2, Rep,         
            offset = 10, 
            width = 0.04, 
            colnames = FALSE) +
  scale_fill_manual(name = "Parity mode",                 
                    breaks = c("egg_laying","live_bearing"),
                    labels = c("Egg-laying","Live-bearing")) +
  theme(legend.position = "bottom",
        legend.title = element_text(size = 16),
        legend.text = element_text(size = 10),
        legend.box = "vertical", legend.margin = margin())+
  guides(fill = guide_legend(nrow = 1,byrow = TRUE))

H3

#Add genome size
H4=H3 + new_scale_fill()
H5=gheatmap(H4, Cval,  
            offset = 11, 
            width = 0.04,
            colnames = FALSE)+
  scale_fill_continuous(name = "C-value (pg)",  # here we define a gradient color scheme for the continuous variable of MIC
                        low = "lightyellow", high = "red",
                        breaks = c(1.5,2.5, 3.5),
                        na.value = "white") +
  guides(fill = guide_colourbar(barwidth = 12, barheight = 1))+theme(legend.position = "bottom",
                                                                     legend.title = element_text(size = 18),
                                                                     legend.text = element_text(size = 14),
                                                                     legend.box = "vertical", legend.margin = margin())


H5 #(final tree)


###########End##############
